# Supplementary material for: DprE2 is a molecular target of the anti-tubercular nitroimidazole compounds pretomanid and delamanid
Source: Nat Commun. 2023 Jun 28;14:3828. doi: 10.1038/s41467-023-39300-z (PMC10307805; doi:10.1038/s41467-023-39300-z)
Supplement: Supplementary file 4 — Source Data [file 41467_2023_39300_MOESM4_ESM.xlsx]

## Sheet: Fig 2a,b,c,d (MABA)
			Drug concentration (μM)
	Pretomanid		0	0.0125	0.025	0.05	0.1	0.2	0.4	0.6	0.8	1
	Delamanid		0	0.00025	0.0005	0.001	0.0025	0.005	0.01	0.025	0.05	0.1
	BTZ		0	0.001	0.002	0.004	0.008	0.012	0.016	0.02	0.04	0.1
	INH		0	1.45834	2.91668	5.83337	8.75005	11.6667	14.5834	17.5001	20.4168	23.3335
96-well plate	Drug	Strain (M. bovis BCG containing over-expressor)	Resorufin fluroescence values										Media only (blank)
Plate 1	Pretomanid	pMV261	97015	96547	111109	6711	5154	5137	4985	4917	4871	4836	4411
		pMV261-dpre1	98645	97499	106358	46773	6399	5575	5290	5190	5140	5246	4502
		pMV261-dprE2	96864	96006	97709	97621	97185	97831	94893	88963	93743	96213	4479
Plate 2	Pretomanid	pMV261	96981	99576	110554	7873	5768	5208	5139	5100	5087	5013	4666
		pMV261-dpre1	102847	102666	109870	41647	7262	5840	5580	5808	5711	5164	4762
		pMV261-dprE2	100885	100422	99345	97298	99795	98784	98070	99020	97705	101005	4706
Plate 3	Pretomanid	pMV261	101002	99193	110875	7501	5282	5164	5094	5000	5035	4988	4561
		pMV261-dpre1	99748	100159	105857	46152	6366	5522	5231	5918	6422	5608	4591
		pMV261-dprE2	97617	98859	98929	98171	96330	95188	96937	95927	98243	99682	4566
Plate 4	Delamanid	pMV261	83836	84180	83142	83501	36098	8627	8546	8393	8686	8797	8279
		pMV261-dpre1	84446	84482	84101	85653	41678	9085	8609	8595	8712	8808	8434
		pMV261-dprE2	82002	82766	84171	83500	85183	85839	84252	84248	75484	37587	8445
Plate 5	Delamanid	pMV261	83364	82556	81352	82105	10586	8584	8404	8366	8795	8753	8035
		pMV261-dpre1	82312	83476	82630	81899	32379	8614	8474	8401	8612	8728	7995
		pMV261-dprE2	83821	84223	83149	84767	84779	84512	84117	82347	61907	23588	8455
		pMV261	84300	85329	84669	83924	10154	8791	8748	8731	9026	9117	8530
		pMV261-dpre1	86866	83869	85538	85626	35403	9067	8839	8869	8985	9136	8600
		pMV261-dprE2	86551	85792	85663	85210	85429	85589	84712	84264	67176	24004	8442
Plate 6	BTZ	pMV261	100994	34396	5180	5321	5334	5574	5630	5525	5534	5398	4655
		pMV261-dpre1	102781	102221	98976	100482	101503	101341	101073	99466	99676	98177	4727
		pMV261-dprE2	99647	103858	7603	5777	5873	6438	6422	6390	6287	6416	4721
	INH	pMV261	99697	98991	10767	5585	5715	5532	5475	5546	5554	5518	4764
		pMV261-dpre1	102065	104503	8664	6080	6039	6526	6006	6115	6033	6015	4875
		pMV261-dprE2	102474	103041	10201	7311	6598	6437	6588	6954	6376	6252	4829
Plate 7	BTZ	pMV261	96989	60675	5338	5429	5248	5491	5510	5467	5442	5359	4660
		pMV261-dpre1	99801	97097	99210	97976	95954	93901	95795	97653	96710	89300	4646
		pMV261-dprE2	95817	96674	7402	5825	5759	6195	6254	6154	6217	6080	4575
	INH	pMV261	97022	97286	6687	5448	5463	5441	5459	5514	5499	5466	4551
		pMV261-dpre1	98014	102452	5937	5930	5788	5838	5919	5820	5952	5875	4726
		pMV261-dprE2	96255	100550	7264	6640	6264	6283	6444	6136	6185	6429	4774
Plate 8	BTZ	pMV261	97818	64099	5365	5504	5458	5670	5612	5583	5504	5412	4607
		pMV261-dpre1	97133	100864	99999	98283	97864	99484	97873	97374	95052	94579	4631
		pMV261-dprE2	95764	99888	7727	5880	5719	6104	6252	6053	6110	6139	4593
	INH	pMV261	96147	95214	9106	5578	5525	5503	5460	6180	5477	5382	4559
		pMV261-dpre1	99904	103247	8337	6229	5882	5895	5875	5858	5782	5878	4758
		pMV261-dprE2	101439	99175	7237	7044	6398	6241	6473	6220	6081	6211	4908

## Sheet: Fig 2a (CFUs)
		Number of cells/spot
	Pretomanid concentration (μM)	pMV261			pMV261-dprE1			pMV261-dprE2
	0	3	2	2	11	11	25	11	6	15
	0.025	5	8	4	4	2	1	13	12	6
	0.6	0	0	0	0	0	0	4	3	4
		5 μL aliquot of cell suspension with the dilution factor stated
	Pretomanid concentration (μM)	pMV261			pMV261-dprE1			pMV261-dprE2
	0	10^-4			10^-3			10^-3
	0.025
	0.6
		CFU/mL
	Pretomanid concentration (μM)	pMV261			pMV261-dprE1			pMV261-dprE2
	0	6000000	4000000	4000000	2200000	2200000	5000000	2200000	1200000	3000000
	0.025	10000000	16000000	8000000	800000	400000	200000	2600000	2400000	1200000
	0.6	0	0	0	0	0	0	800000	600000	800000

## Sheet: Fig 2b (CFUs)
		Number of cells/spot
	Delamanid concentration (μM)	pMV261			pMV261-dprE1			pMV261-dprE2
	0	10	18	21	2	7	13	16	20	17
	0.001	18	11	16	5	7	9	18	15	28
	0.01	0	0	0	0	0	0	30	32	23
		5 μL aliquot of cell suspension with the dilution factor stated
	Delamanid concentration (μM)	pMV261			pMV261-dprE1			pMV261-dprE2
	0	10^-4			10^-3			10^-3
	0.001
	0.01
		CFU/mL
	Delamanid concentration (μM)	pMV261			pMV261-dprE1			pMV261-dprE2
	0	20000000	36000000	42000000	400000	1400000	2600000	3200000	4000000	3400000
	0.001	36000000	22000000	32000000	1000000	1400000	1800000	3600000	3000000	5600000
	0.01	0	0	0	0	0	0	6000000	6400000	4600000

## Sheet: Fig 2c (CFUs)
		Number of cells/spot
	BTZ concentration (μM)	pMV261			pMV261-dprE1			pMV261-dprE2
	0	19	27	24	6	8	9	6	12	8
	0.001	19	16	3	1	1	2	2	9	8
	0.012	0	0	0	14	12	12	0	0	0
		5 μL aliquot of cell suspension with the dilution factor stated
	BTZ concentration (μM)	pMV261			pMV261-dprE1			pMV261-dprE2
	0	10^-4			10^-3			10^-4
	0.001
	0.012
		CFU/mL
	BTZ concentration (μM)	pMV261			pMV261-dprE1			pMV261-dprE2
	0	38000000	54000000	48000000	1200000	1600000	1800000	12000000	24000000	16000000
	0.001	38000000	32000000	6000000	200000	200000	400000	4000000	18000000	16000000
	0.012	0	0	0	2800000	2400000	2400000	0	0	0

## Sheet: Fig 2d (CFUs)
		Number of cells/spot
	INH concentration (μM)	pMV261			pMV261-dprE1			pMV261-dprE2
	0	3	31	4	6	6	5	11	14	12
	2.9	7	31	25	8	2	3	6	18	8
	11.7	0	0	0	0	0	0	0	0	0
		5 μL aliquot of cell suspension with the dilution factor stated
	INH concentration (μM)	pMV261			pMV261-dprE1			pMV261-dprE2
	0	10^-6			10^-3			10^-3
	2.9
	11.7
		CFU/mL
	INH concentration (μM)	pMV261			pMV261-dprE1			pMV261-dprE2
	0	600000000	6200000000	800000000	1200000	1200000	1000000	2200000	2800000	2400000
	2.9	1400000000	6200000000	5000000000	1600000	400000	600000	1200000	3600000	1600000
	11.7	0	0	0	0	0	0	0	0	0

## Sheet: Fig 3 TLCs
											97621

## Sheet: Fig 4bi
Well Row	Well Col	Content	Group	Raw Data (350, 450) 1 - 0 min	Raw Data (350, 450) 2 - 0 min 7 s	Raw Data (350, 450) 3 - 0 min 15 s	Raw Data (350, 450) 4 - 0 min 24 s	Raw Data (350, 450) 5 - 0 min 31 s	Raw Data (350, 450) 6 - 0 min 39 s	Raw Data (350, 450) 7 - 0 min 48 s	Raw Data (350, 450) 8 - 0 min 56 s	Raw Data (350, 450) 9 - 1 min 3 s	Raw Data (350, 450) 10 - 1 min 11 s	Raw Data (350, 450) 11 - 1 min 19 s	Raw Data (350, 450) 12 - 1 min 27 s	Raw Data (350, 450) 13 - 1 min 36 s	Raw Data (350, 450) 14 - 1 min 44 s	Raw Data (350, 450) 15 - 1 min 52 s	Raw Data (350, 450) 16 - 2 min	Raw Data (350, 450) 17 - 2 min 7 s	Raw Data (350, 450) 18 - 2 min 15 s	Raw Data (350, 450) 19 - 2 min 23 s	Raw Data (350, 450) 20 - 2 min 31 s	Raw Data (350, 450) 21 - 2 min 39 s	Raw Data (350, 450) 22 - 2 min 47 s	Raw Data (350, 450) 23 - 2 min 55 s	Raw Data (350, 450) 24 - 3 min 3 s	Raw Data (350, 450) 25 - 3 min 12 s	Raw Data (350, 450) 26 - 3 min 20 s	Raw Data (350, 450) 27 - 3 min 28 s	Raw Data (350, 450) 28 - 3 min 36 s	Raw Data (350, 450) 29 - 3 min 44 s	Raw Data (350, 450) 30 - 3 min 52 s	Raw Data (350, 450) 31 - 4 min	Raw Data (350, 450) 32 - 4 min 7 s	Raw Data (350, 450) 33 - 4 min 15 s	Raw Data (350, 450) 34 - 4 min 24 s	Raw Data (350, 450) 35 - 4 min 31 s	Raw Data (350, 450) 36 - 4 min 40 s	Raw Data (350, 450) 37 - 4 min 47 s	Raw Data (350, 450) 38 - 4 min 56 s	Raw Data (350, 450) 39 - 5 min 3 s	Raw Data (350, 450) 40 - 5 min 12 s	Raw Data (350, 450) 41 - 5 min 19 s	Raw Data (350, 450) 42 - 5 min 28 s	Raw Data (350, 450) 43 - 5 min 35 s	Raw Data (350, 450) 44 - 5 min 44 s	Raw Data (350, 450) 45 - 5 min 51 s	Raw Data (350, 450) 46 - 6 min
				0	0.133333	0.266667	0.4	0.533333	0.666667	0.8	0.933333	1.06667	1.2	1.33333	1.46667	1.6	1.73333	1.86667	2	2.13333	2.26667	2.4	2.53333	2.66667	2.8	2.93333	3.06667	3.2	3.33333	3.46667	3.6	3.73333	3.86667	4	4.13333	4.26667	4.4	4.53333	4.66667	4.8	4.93333	5.06667	5.2	5.33333	5.46667	5.6	5.73333	5.86667	6
	NADPH	Negative control N	A	85735	86795	86807	84949	85248	86015	81520	84997	83828	84188	84275	83116	82589	82895	81398	81742	82020	80295	81732	81334	78930	78811	78842	78497	79216	77644	79375	78849	76507	77104	78643	77397	77066	75385	75688	75304	76035	74931	75268	74143	73717	75476	75337	74627	75353	72225
		Negative control N	A	66466	67060	65892	66227	66298	66056	66262	66242	64960	64870	65548	64454	62429	63794	62876	64617	62317	63013	62930	61643	62532	60691	62505	61641	62263	61169	62005	59815	60742	59885	60549	60066	60868	60001	59631	58824	58941	59352	57997	57405	59125	56973	58337	57195	57178	56138
		Negative control N	A	74880	73954	75280	74238	73294	74126	74458	73843	74006	72847	72747	71872	71409	72621	71275	71875	71740	71448	70074	71502	68178	69953	71006	68833	68542	67716	69052	67681	67759	65499	67285	65798	67100	65578	65329	66508	66310	65219	64408	63658	64430	64181	63847	64738	64275	64563
plus ddn	plus E1E2	Sample X1	A	102330	102058	102613	100772	102081	102131	102088	100061	99968	98942	97722	99247	98821	97479	97404	97636	96214	96985	95777	96155	94988	94289	94195	95400	94710	92141	94170	94242	93538	92526	91603	90296	90923	91372	91418	90539	88310	90289	89676	90129	88245	90041	88463	88872	87653	88328
	plus E1E2	Sample X1	A	101731	100580	98942	100971	100677	98074	99034	99724	97100	98065	98014	96745	97837	95954	96091	95437	94401	94562	94999	95175	94030	92081	91994	91913	92247	92694	93044	91610	91502	91214	89750	90620	91432	90247	88267	88561	89636	88394	87404	84359	87726	86152	88241	86440	85909	85567
	plus E1E2	Sample X1	A	98599	98335	93679	95442	96112	94805	93894	94383	94173	93421	93850	92830	93914	94055	93233	92378	92657	91883	93077	92550	90291	89513	90808	87971	90386	88797	89075	88368	86509	86608	89472	87810	87559	88358	87051	86422	85288	84277	84227	84735	86374	84170	84553	85871	84164	82171
	minus E1E2	Sample X2	A	80614	77463	78829	76755	75529	74011	71436	70618	68015	68132	67331	66211	64852	63444	63232	62823	60843	59903	59918	59831	58132	58276	57823	57175	58614	57103	56852	56232	56658	56636	55078	56571	56002	54896	55971	55470	55558	54584	54641	54661	54248	54134	55502	54078	54107	55195
	minus E1E2	Sample X2	A	86370	86790	84785	83951	80421	80356	77385	76771	73622	72260	72173	68684	68495	66302	65582	63988	63500	62692	62057	62303	61289	61479	61018	59556	59797	59167	57756	59798	58392	57567	58038	57882	56973	57270	59214	57923	57909	56817	58521	57238	58558	56951	57111	57511	56706	57182
	minus E1E2	Sample X2	A	85201	86915	84954	82023	80032	79092	76739	75641	74219	72891	70350	68841	68169	65837	65301	64141	63601	63022	62221	61790	60637	59163	59717	59515	59005	56874	58599	57738	57938	56964	57204	56476	56010	56563	56816	56833	55659	56182	55174	55088	55392	56294	55594	56078	56626	56590
minus Ddn	plus E1E2	Sample X3	A	55663	53646	51501	50221	48939	45728	45769	45336	43697	41657	40713	38777	38326	38455	34670	34926	33797	34614	34738	32426	31753	32388	31985	31984	31663	30700	30523	30110	29999	29862	29643	30284	30159	29571	29020	30389	28938	29816	29506	29123	29830	29232	29344	29096	29750	28835
	plus E1E2	Sample X3	A	61570	59782	57912	57306	55157	55328	52071	52020	50627	48383	47712	46568	45257	45699	44026	43825	43854	41128	40878	40383	39436	40435	40284	39287	39450	39115	38695	37172	37557	36734	36702	36156	36125	35286	35267	35271	34733	35351	34982	34934	34283	34296	34726	34884	33790	34983
	plus E1E2	Sample X3	A	65736	64100	62225	59666	57314	57089	54858	52713	52193	50455	48242	47531	47039	46401	45122	42783	42150	42346	42645	41770	41080	41623	41095	40870	40414	39595	38641	39171	39479	38342	38593	38690	38598	38817	39262	38231	39032	37770	37871	38247	37649	38146	37981	37160	37257	37702
	minus E1E2	Sample X4	A	62832	62754	62923	63449	62481	60120	59260	58455	55018	54080	52457	50235	50393	48243	46260	44210	41821	42156	41420	39290	38405	38123	38198	38096	36526	36996	36935	35965	36419	36618	35789	35893	36307	36577	35808	36309	35117	36050	36292	36671	36312	36635	36395	37393	38968	38234
	minus E1E2	Sample X4	A	74975	72822	70039	66635	65233	63105	62532	60442	56900	56252	54129	54913	52863	53345	51540	51014	50768	50211	49295	49588	48569	48953	48721	48042	47311	48728	47385	48075	48086	47610	47786	48227	47816	47044	47072	47481	46155	47943	46375	47186	47156	46691	47520	46248	46559	46639
	minus E1E2	Sample X4	A	73301	71916	69150	68501	65803	62950	60404	58193	57505	56247	55030	55005	54308	53868	52169	51758	50915	50042	49135	49115	49271	48309	49065	47878	48701	48799	47376	46443	46281	48488	46045	46165	46766	45763	46293	46485	45950	45410	46895	45467	45798	46394	45519	46168	45274	45986
	NAD	Negative control N	B	104531	103596	103076	103172	101874	102698	100206	101766	100183	100116	101198	100308	99149	97719	98682	97008	96287	95721	94809	97891	95117	96568	96660	94141	94870	93197	93904	92690	93046	91174	92594	93332	89735	89944	89414	91270	90192	88126	91377	89724	91638	89817	89510	89508	90324	88707
		Negative control N	B	64029	64185	64162	63925	63008	63010	62245	61916	62884	62750	61163	60115	60732	61668	60546	59316	59266	58641	59453	59159	58894	58239	57298	56858	57144	56992	57556	57532	57172	57326	56276	55044	56059	55601	54983	55481	53759	53972	54194	52458	53219	51964	54137	53093	52343	52115
		Negative control N	B	68160	67504	68662	69169	66513	67414	67011	67175	66233	66577	64465	64984	64381	63975	63491	64425	62974	63698	63126	63672	60905	61384	61008	59660	61663	59368	60215	59475	59881	59212	58817	58876	58315	59725	57985	58145	58299	56935	57376	55405	56658	56330	56026	55409	55209	55179
plus ddn	plus E1E2	Sample X1	B	95542	97659	95855	94729	94357	92568	92644	92336	95574	94062	91739	91291	91681	96305	91914	89021	88762	89002	89815	87942	87839	88965	88909	86725	88363	86462	88562	86808	85370	86543	84415	85187	83110	85089	84356	84847	85983	84990	84249	84103	83128	82085	84651	82081	79724	83845
	plus E1E2	Sample X1	B	121366	121018	119907	117634	120866	117600	117703	116661	118364	117036	119159	115154	114844	116364	115984	116953	119612	119514	122145	119462	121166	121686	121770	120514	120222	115944	117720	117216	117579	116455	118191	118717	117410	117039	114326	117255	116452	113529	111204	112804	111004	110771	109047	109392	107682	106110
	plus E1E2	Sample X1	B	105517	107807	106610	107366	107497	107732	104651	107772	106933	104840	103294	105557	104155	102748	104644	104930	103896	103743	101474	102323	99314	99732	101652	100542	100254	97838	97308	98714	96456	96340	96512	97261	96501	95111	98675	97025	96193	96729	97310	95678	97338	96529	94970	95676	94988	93923
	minus E1E2	Sample X2	B	101587	100933	99603	97561	99414	98585	98591	99995	98783	96175	98184	96877	96125	96887	96712	93951	94607	95678	93783	94293	94778	92684	92344	92984	92175	91488	91336	90952	89056	92974	91635	89694	87773	91321	90497	91706	88327	88857	90176	89333	89209	88125	87332	89246	87795	88071
	minus E1E2	Sample X2	B	113989	111938	111477	111907	110917	110601	111405	112237	112262	109490	109263	109753	108454	106515	107196	106374	105638	106941	105438	104225	106531	104724	102112	102697	103096	101119	101868	102611	98194	99839	101249	100662	97759	98958	98429	97855	96230	98039	97740	95592	96840	96479	95975	94937	94837	95232
	minus E1E2	Sample X2	B	120508	121292	119085	121150	119394	120922	121363	119215	121368	118252	119626	116828	117642	117571	115396	113796	113417	115408	111910	110989	110625	112420	111104	109639	108914	108876	109029	110872	107915	106873	108834	107418	107462	106288	104818	105802	105803	104820	106088	103378	104025	103713	102404	101884	102621	102406
minus Ddn	plus E1E2	Sample X3	B	54064	52472	50451	49181	46261	46909	45642	43729	42296	41687	39932	38467	38485	38287	36290	35164	34277	33745	33379	32873	32225	31960	32590	31665	31725	33625	33243	32163	32720	32689	33136	32984	33488	33709	33835	34996	34070	33802	34772	34272	33205	33109	33693	33916	33854	33623
	plus E1E2	Sample X3	B	59673	58441	57130	54494	53712	50928	48957	47481	46221	45483	44306	42771	41952	40525	39709	37700	37961	37873	37344	37265	36147	37038	36162	36403	36604	37658	36814	36931	37279	37479	37691	37285	36927	37193	36808	37496	37454	37135	37184	36029	37607	37457	37306	37084	38107	36993
	plus E1E2	Sample X3	B	59970	59476	57325	55582	53209	52161	49148	48042	48578	45951	45113	43781	42661	41427	40416	39769	39146	37903	37440	36502	37518	37519	36261	37343	36564	36667	36892	37576	37669	37458	37376	37176	37163	37544	37520	36986	37234	38268	37701	36992	37679	38331	38529	37853	37505	37712
	minus E1E2	Sample X4	B	58741	56280	54479	52418	50925	49123	47164	45742	44603	44011	41573	40896	40048	39988	38559	37384	37063	36684	36105	36750	37100	36944	37074	36792	37176	37097	37787	37255	37700	37403	37817	37482	37622	37049	37358	38485	37639	37535	37365	37416	36656	38718	37977	38317	38229	37743
	minus E1E2	Sample X4	B	75898	76062	71748	69842	68443	65483	64114	60790	61362	59780	57259	57276	57447	56574	55036	55345	55346	55189	54932	55303	55757	55688	56145	56420	56144	54520	55686	56336	55447	55721	56551	56476	55556	56001	55688	55545	55943	56862	55759	55708	55386	55180	55079	55138	55206	55646
	minus E1E2	Sample X4	B	67876	65047	63804	60628	59239	56852	56504	53441	52634	51977	51240	49308	48508	49217	48510	46858	47516	47351	48198	47451	47704	47860	47199	46842	47909	47266	46989	46008	47124	47756	46456	46667	47011	46433	46893	46980	46640	46960	46475	47696	46183	47063	47843	46356	46416	47101
	NADP	Negative control N	C	144439	141423	145306	141379	139037	141871	141024	138078	137196	138789	135241	137458	136622	134691	135604	131312	133280	132839	132434	131292	131794	132871	129431	130569	131753	128330	129302	129822	127154	127668	128800	124508	125886	128983	127155	124047	124899	122514	123748	118668	121137	122631	121907	119420	118600	118774
		Negative control N	C	125891	123608	121448	121499	120351	120851	118760	119104	117015	116380	115455	118121	116548	117121	114824	114892	112537	112343	113910	111080	110345	111096	110332	111654	110911	109494	107804	107286	110191	109275	107217	106246	106601	105031	105212	103879	105429	102282	103906	102567	101634	102357	100523	102061	101066	100916
		Negative control N	C	104612	104417	103909	103430	100989	101992	103296	100107	99142	99688	97367	97626	99066	97218	97182	96305	94120	95529	94540	94678	94714	94087	92974	93401	92639	92347	91656	91632	91032	90821	89346	88466	90197	90022	89717	87441	87488	90399	88478	88315	87724	87574	87629	86934	87143	87666
plus ddn	plus E1E2	Sample X1	C	163442	168280	165784	165553	162248	162479	159907	161905	158549	160876	159472	154195	157910	154809	154947	152280	155423	155806	154733	150786	152656	151111	150339	152707	149150	150717	146545	150536	149475	149186	145016	142950	143451	144617	143866	142120	142720	143070	141886	141879	140379	140409	142189	139983	139801	139026
	plus E1E2	Sample X1	C	161126	162587	158265	162145	159528	162270	157297	155460	156092	157476	154241	156130	151334	152853	153396	154289	151705	150098	147984	150747	149523	151122	147415	146979	149156	148260	146248	146406	147453	143380	144915	141494	145083	144423	143094	138927	141463	139115	138665	141693	140276	138124	139434	137086	137004	132723
	plus E1E2	Sample X1	C	164720	168181	165576	162259	164253	162902	166049	160522	159722	158083	161557	157431	157585	157167	155552	155080	156939	153526	154512	155464	154660	150621	155275	154707	151908	155214	151576	150614	149306	150754	151483	146720	147772	145228	145968	147928	146404	142593	144342	145917	144008	143381	145641	142559	144623	140587
	minus E1E2	Sample X2	C	132824	131194	129640	131850	127236	126595	124126	123462	121655	121062	118718	121273	117250	114522	116189	113693	113118	109239	108304	109013	108429	107054	107070	106803	103655	104579	100447	102562	102175	99480	101842	102432	100674	100160	99097	100697	98938	98550	99150	95838	97850	95689	95600	96760	96724	95898
	minus E1E2	Sample X2	C	160177	161257	157243	158557	154809	151165	151665	152895	145818	145559	145785	146335	145112	143029	139876	139080	136500	132602	132689	132827	131865	131022	131109	132335	129261	127061	124770	127324	128531	123844	123845	124335	122392	124333	124098	124335	124193	122027	121138	122303	120030	119022	121008	120005	119641	118123
	minus E1E2	Sample X2	C	173692	168262	167368	168170	161836	163783	158051	158102	156856	155020	153382	152269	152877	149559	151113	144730	147031	146166	142713	142180	138158	138050	136404	135369	135297	134184	132787	132138	135003	130397	131451	130443	129666	128990	129472	129567	129327	126955	125469	127110	125346	126588	126648	126613	125671	125612
minus Ddn	plus E1E2	Sample X3	C	118426	115807	112754	112018	110799	110450	106050	107393	103496	103165	103213	101120	97287	98243	95973	97103	94391	96340	93297	95311	94925	92173	91458	91371	90728	92474	92081	91628	90328	92522	91145	90971	90692	92405	91435	90418	89800	91720	91106	89484	90619	90744	90886	90787	92188	89815
	plus E1E2	Sample X3	C	126392	125435	121272	121578	119532	121249	116837	116326	112261	111235	110735	107432	108285	105420	105601	105000	104754	101465	102110	101933	101355	98464	98279	98226	99583	96818	97143	96407	95525	94948	96331	95697	95344	92301	93474	94460	94043	95080	92490	94233	91541	91969	91133	90866	91155	87774
	plus E1E2	Sample X3	C	140987	140979	135738	138447	133742	132189	128449	125093	127551	125555	122303	119292	118954	118844	118034	115837	116112	114937	113422	111338	109366	106899	108946	108906	106847	107663	109570	106473	105722	107157	105576	104663	102921	102819	103807	103298	103012	103504	102631	100705	99934	100875	101613	99467	99983	99294
	minus E1E2	Sample X4	C	92365	92104	86103	88962	87045	85486	82366	84327	79676	76854	76708	76653	75104	72984	73278	71338	71858	70451	68468	68992	68667	66889	66582	67830	65745	65037	65453	64921	63444	65769	64965	64398	65429	63549	63745	63210	63058	62955	64957	64213	62614	62289	62280	61849	63067	62455
	minus E1E2	Sample X4	C	97318	94907	93193	90271	93112	90139	87105	85572	84164	80250	82252	80041	78437	77441	75162	73948	73497	72578	72121	69878	69643	69684	69374	68800	67163	67505	66896	67178	67326	65773	67322	66691	66638	67034	66114	64813	65666	64333	66227	65718	65167	64042	63918	64141	65134	64291
	minus E1E2	Sample X4	C	101514	102410	97828	96912	95332	93703	91954	90087	88671	86759	83805	82682	81636	81776	80192	79580	79364	76354	75869	76440	74305	75139	73732	72483	71512	71602	72767	71100	71093	71250	71247	70338	70711	71058	69630	69707	70194	69177	69823	69730	69881	68985	69856	68856	68808	69077
	0	Negative control N	D	90714	91778	91274	91836	90854	90136	87800		89482	88224	88498	88125	88394	86080	86539	86769	85477	85200	84703	82436	83519	81825	81738	82521	81276	81869	80763	79607	81164	79496	80321	80067	79042	79803	78325	78611	77922	77655	76718	77070	75680	76061	76253	75922	77092	74614
		Negative control N	D	85203	84085	85740	85096	83734	83934	82333	82500	81269	81191	81634	81818	82097	79065	79272	79624	77421	78366	75991	75809	77150	76216	75756	75078	75526	73358	74837	73916	72403	74946	72302	73166	72107	72293	71194	70997	71276	70165	70225	68922	70315	68982	70524	68529	69712	67674
		Negative control N	D	89947	91099	89794	89614	88419	89180	85285	86514	85857	86904	85530	84097	85869	82806	85577	82604	83339	82902	82232	80376	82526	78694	78154	80788	79499	78432	80402	76696	76589	76374	77189	76462	74918	74660	75748	76072	73042	73466	74688	72904	73109	73200	73227	72878	70970	71987
plus ddn	plus E1E2	Sample X1	D	104174	100797	101470	101855	102642	102678	101450	103432	101781	102471	100748	102037	101607	100699	99949	100362	98482	98775	99939	97143	98187	98815	95145	94599	94264	95244	95071	94360	94191	93660	91406	91919	92437	92835	92501	91029	91535	92183	90166	89128	89916	89400	89030	89158	90691	88520
	plus E1E2	Sample X1	D	109887	107658	106455	106244	107943	105563	104544	105995	105967	102397	101911	102158	102654	103565	103407	99417	99760	101331	100064	99832	99255	100684	98943	97934	97831	98379	96123	95548	96605	95721	94384	95185	95844	95234	93482	93449	92123	94689	92101	92408	89797	91694	91076	91309	91273	91558
	plus E1E2	Sample X1	D	128803	126908	125955	124873	125984	123625	122304	121491	123544	124062	123548	122060	119863	119226	118383	120857	117784	119663	117634	117785	114749	116898	115823	116128	113580	115499	115248	113791	112780	111500	111327	110636	112375	109113	109808	110969	109300	109074	109729	109589	106679	108424	106227	106197	106180	106447
	minus E1E2	Sample X2	D	94632	94926	90105	87601	87242	84792	82207	79028	77797	75734	74274	72392	69324	67937	65005	63366	62333	62193	59708	59723	57325	56650	56627	54437	55686	54356	53180	53706	53022	54230	53781	54091	52697	52467	53328	51954	52986	52249	52594	52867	52517	52358	53150	53748	53143	53387
	minus E1E2	Sample X2	D	98434	95140	92469	90670	89454	87492	86214	84505	83169	82063	78816	75875	75388	76032	76072	74592	75200	75953	74638	73492	73784	71180	72701	72061	71644	72300	71843	71351	70500	70472	71817	72317	69447	70886	69304	70649	71133	69603	70267	70407	69573	68356	69706	70184	69986	68557
	minus E1E2	Sample X2	D	109895	106829	103886	99541	96549	94380	92709	89832	88267	85281	85047	80571	79875	76951	75066	72073	71579	69903	69449	68169	68003	64684	64223	63233	62606	62100	61443	62860	61752	60647	60787	60357	60867	60649	60468	59847	60891	61608	61239	60267	59155	60026	59620	59355	59185	60358
minus Ddn	plus E1E2	Sample X3	D	73837	73328	71495	67661	67534	66168	64047	62790	60714	60011	58882	57446	56356	54902	54549	54401	51676	52073	51247	49778	48938	48781	48016	48027	47251	46128	46027	46586	46243	45402	45894	45176	44746	44397	43550	43697	45030	42995	43016	41931	42288	43049	43076	42407	42069	42033
	plus E1E2	Sample X3	D	89691	86387	85353	81306	80387	77532	78510	75397	74024	71927	71857	68399	68221	67970	65965	64246	63100	62344	61573	60025	59500	59555	58005	57735	56493	54899	55880	54167	54205	54315	52908	52884	53539	53457	53089	54075	52399	52993	52248	52607	52570	52151	51227	51526	50271	50285
	plus E1E2	Sample X3	D	85979	86638	84600	81977	78584	76640	74694	74079	71038	71804	69407	66447	66853	63985	64286	61135	60676	60127	58672	58119	58225	57243	55106	55051	54807	54515	52805	54291	54090	52365	52820	52658	52306	51903	51589	51066	50517	50887	51857	49759	49757	50674	50477	48954	49792	48545
	minus E1E2	Sample X4	D	101838	98285	95403	91877	90712	89873	87477	84361	84967	82466	79468	77768	75681	72668	72802	70375	71332	68374	67610	68061	67406	65287	67388	65902	64744	65920	63445	63557	62898	63256	62656	62678	63177	62250	61083	62061	61753	60188	60817	61407	61082	60764	61071	60253	58700	60480
	minus E1E2	Sample X4	D	100192	98430	93278	91423	90541	87109	83846	81203	80109	78395	75759	76881	75236	71114	69493	69275	67514	68126	68646	68148	64922	65190	64439	65235	64139	63256	63130	61960	59920	62306	61359	60874	60574	61559	60003	59809	61075	60056	61238	59256	59619	59792	60346	58726	59413	59326
	minus E1E2	Sample X4	D	119556	119166	114878	112074	109335	106767	104442	101162	98949	96498	94320	92543	91448	86865	86519	84961	82723	81488	81105	80085	79814	79608	80250	79137	79755	77655	76945	76347	75460	77256	75533	75958	73219	73861	74790	73741	72030	74141	71914	71521	71195	72865	71669	70949	71655	68855
	NADH	Negative control N	B	89419	91294	90261	89586	89301	89005	89296	86840	86798	87357	87502	86476	85312	86655	84876	85415	82988	85368	84485	83869	82457	82261	83317	83800	82671	84183	83786	80811	83531	82485	81325	80704	82200	79382	80188	78151	79584	80948	81292	82024	78063	80812	80954	79562	78313	78091
		Negative control N	B	66992	70700	68029	68306	68916	67967	67915	65392	66747	67893	66798	65852	65281	66545	65157	65239	64267	64449	63127	63557	63900	64132	64420	62532	62372	63232	61015	62624	59885	61547	61521	59657	61142	61714	60939	59214	59788	60352	59506	58665	58327	58710	58489	58110	57544	57404
		Negative control N	B	68102	67534	66432	66816	66608	67012	66524	64952	64940	64378	64808	64545	64377	63241	62269	62564	63462	62490	62966	61805	60099	60642	60580	60052	59321	59366	60404	59441	58903	59654	58836	57684	57999	57909	58092	58604	57789	56137	56597	56147	55378	55649	54133	55232	53918	54530
plus ddn	plus E1E2	Sample X1	B	111455	109606	109926	109978	108972	110450	109965	107789	108069	106752	106500	105135	107557	107752	105831	106968	109268	107563	109075	109139	108924	111157	112150	111557	109228	112893	110546	111486	108787	111297	111614	109076	109806	111060	109024	110378	107369	108280	107323	109423	108213	107649	106683	109795	108458	110573
	plus E1E2	Sample X1	B	119400	115577	115305	116867	118190	115619	116407	115806	111137	114339	115484	114683	112379	113082	111380	114225	111922	111847	109185	111968	110878	110664	111612	109142	107720	110458	110009	109547	109660	108409	109836	108281	108084	107522	106784	108277	107810	106523	105462	107830	106537	104924	104968	104184	105376	107037
	plus E1E2	Sample X1	B	112750	108646	111272	110488	107796	107968	110563	105918	107741	107721	105788	105791	107550	106365	106638	105870	107923	106435	104692	104222	103293	101420	102199	102179	103107	103579	101239	101646	101832	101302	102206	100298	98299	101683	98164	100626	99320	98678	99475	99850	99738	98741	98341	96533	98557	96242
	minus E1E2	Sample X2	B	126517	121565	124583	123855	122843	121127	122210	123785	119911	119441	121464	118335	119057	118965	117234	117656	119763	114781	116758	115468	114164	115477	115085	115609	112040	112610	114388	111312	114502	109908	111586	112250	109617	109976	107810	109650	108245	108161	109104	108549	106490	107672	105524	106166	109159	106252
	minus E1E2	Sample X2	B	118702	116960	116261	114198	116563	114668	114745	116090	114288	113159	112781	113864	110203	108571	112574	111194	108812	109132	108973	108648	109311	108359	106469	108595	107579	104293	107062	105438	102530	104869	104525	105530	103120	101850	101839	102093	101824	103632	100751	102571	100710	99744	99668	100989	99136	98550
	minus E1E2	Sample X2	B	114176	113622	114489	112843	111235	110018	109304	112154	110308	111252	107877	111023	109031	108819	106800	105338	108521	107080	103941	105178	106118	105387	103241	103224	102392	101600	103267	103470	102272	102865	100473	103749	99998	101483	100966	100145	101065	100057	98579	100871	99973	99164	99795	100077	98410	97568
minus Ddn	plus E1E2	Sample X3	B	70930	66997	65233	64699	63040	59692	59897	57468	55086	52744	52349	51828	49232	48523	47549	47114	47347	46569	45819	44966	46195	45714	45915	44797	45674	44785	44905	45305	45314	46190	45355	46410	47288	46236	46982	47543	46303	47059	46999	46514	46283	46436	47098	47222	48236	48354
	plus E1E2	Sample X3	B	70589	68383	65789	64132	60880	59286	57975	56459	53693	53698	51686	50856	49920	49501	48356	47475	47223	47597	47041	48376	47901	49384	48467	49405	49294	49074	49126	49276	49390	49758	48615	48766	47202	48804	49456	47742	48367	48493	47836	47285	47556	48428	47485	47955	48054	46496
	plus E1E2	Sample X3	B	60183	58142	55984	53442	51242	50124	48027	45951	44260	42654	41937	38895	39893	38384	37630	36335	35807	36314	36183	35712	35817	35803	36171	36103	36383	35653	36329	35405	35568	36259	36078	36841	35302	35568	35232	35976	35469	35398	36569	35193	35715	34771	35579	35539	35428	35043
	minus E1E2	Sample X4	B	67828	65039	61365	59618	56448	54429	51630	50155	48686	46471	46662	44639	43169	42431	41747	40509	41284	40032	39583	40109	38983	39279	39194	39389	38861	38904	39337	38652	38177	39051	39466	39224	38759	38911	38600	38622	39071	38422	38828	38660	39097	39716	39485	39555	38699	39657
	minus E1E2	Sample X4	B	78203	74760	71795	67918	66529	63066	59871	58412	56522	54214	51383	50880	49727	48118	47071	48090	47003	46755	47273	46787	47307	47018	45945	46549	47097	47347	47108	46382	46482	47068	46992	47409	46359	46483	45931	45658	46100	46299	46024	46777	47503	46537	46743	47651	46371	46774
	minus E1E2	Sample X4	B	74536	71643	69010	65934	64617	62898	61396	57527	56390	54492	52335	52104	49892	49614	47964	48195	46712	47707	47240	46804	46173	45541	46128	46706	46714	46020	47148	46532	46877	45646	46109	46462	48041	45764	47089	45840	45696	46007	47590	47203	47308	46646	46783	47346	46589	46253
calibration curve
[NADPH] µM
6.25	5259
6.25	8736
6.25	8398
12.5	16144
12.5	17177
12.5	16111
25	30421
25	31927
25	31750
50	67037
50	57288
50	60508
100	104468
100	106062
100	104325
200	176704
200	182827
200	178930
[truncated: 284 more columns]

## Sheet: Fig 4bii
Content	Raw Data (350, 450) 1 - 0 min	Raw Data (350, 450) 2 - 0 min 7 s	Raw Data (350, 450) 3 - 0 min 15 s	Raw Data (350, 450) 4 - 0 min 24 s	Raw Data (350, 450) 5 - 0 min 31 s	Raw Data (350, 450) 6 - 0 min 39 s	Raw Data (350, 450) 7 - 0 min 48 s	Raw Data (350, 450) 8 - 0 min 56 s	Raw Data (350, 450) 9 - 1 min 3 s	Raw Data (350, 450) 10 - 1 min 11 s	Raw Data (350, 450) 11 - 1 min 19 s	Raw Data (350, 450) 12 - 1 min 27 s	Raw Data (350, 450) 13 - 1 min 36 s	Raw Data (350, 450) 14 - 1 min 44 s	Raw Data (350, 450) 15 - 1 min 52 s	Raw Data (350, 450) 16 - 2 min	Raw Data (350, 450) 17 - 2 min 7 s	Raw Data (350, 450) 18 - 2 min 15 s	Raw Data (350, 450) 19 - 2 min 23 s	Raw Data (350, 450) 20 - 2 min 31 s	Raw Data (350, 450) 21 - 2 min 39 s	Raw Data (350, 450) 22 - 2 min 47 s	Raw Data (350, 450) 23 - 2 min 55 s	Raw Data (350, 450) 24 - 3 min 3 s	Raw Data (350, 450) 25 - 3 min 12 s	Raw Data (350, 450) 26 - 3 min 20 s	Raw Data (350, 450) 27 - 3 min 28 s	Raw Data (350, 450) 28 - 3 min 36 s	Raw Data (350, 450) 29 - 3 min 44 s	Raw Data (350, 450) 30 - 3 min 52 s	Raw Data (350, 450) 31 - 4 min	Raw Data (350, 450) 32 - 4 min 7 s	Raw Data (350, 450) 33 - 4 min 15 s	Raw Data (350, 450) 34 - 4 min 24 s	Raw Data (350, 450) 35 - 4 min 31 s	Raw Data (350, 450) 36 - 4 min 40 s	Raw Data (350, 450) 37 - 4 min 47 s	Raw Data (350, 450) 38 - 4 min 56 s	Raw Data (350, 450) 39 - 5 min 3 s	Raw Data (350, 450) 40 - 5 min 12 s	Raw Data (350, 450) 41 - 5 min 19 s	Raw Data (350, 450) 42 - 5 min 28 s	Raw Data (350, 450) 43 - 5 min 35 s	Raw Data (350, 450) 44 - 5 min 44 s	Raw Data (350, 450) 45 - 5 min 51 s	Raw Data (350, 450) 46 - 6 min	Raw Data (350, 450) 47 - 6 min 7 s	Raw Data (350, 450) 48 - 6 min 15 s	Raw Data (350, 450) 49 - 6 min 24 s
	0	0.133333	0.266667	0.4	0.533333	0.666667	0.8	0.933333	1.06667	1.2	1.33333	1.46667	1.6	1.73333	1.86667	2	2.13333	2.26667	2.4	2.53333	2.66667	2.8	2.93333	3.06667	3.2	3.33333	3.46667	3.6	3.73333	3.86667	4	4.13333	4.26667	4.4	4.53333	4.66667	4.8	4.93333	5.06667	5.2	5.33333	5.46667	5.6	5.73333	5.86667	6	6.13333	6.26667	6.4
plus Ddn	95983	96855	95505	93410	96066	94801	93720	93891	94345	93471	92314	92633	92657	90851	91642	90101	88233	91060	89011	88622	88207	88063	84564	86835	86856	86108	86611	84010	84812	84130	85455	85030	85743	84919	83595	85220	83777	82581	83518	84169	82946	83746	82942	83301	80671	81524	83843	82465	81150
plus Ddn	105361	101782	104897	104313	103101	103350	101129	102080	101264	101042	99107	100192	100160	98234	99432	96673	97713	96988	98040	95153	95781	94216	95315	92372	94239	93712	92191	94464	94311	95010	92905	91580	92717	89812	91609	92748	90953	90040	91676	89770	90474	89372	90712	88669	89841	90160	90232	89363	89788
plus Ddn	104349	102959	104118	103666	102231	103312	104139	99643	102548	102698	100997	100766	100412	100251	99136	99819	96909	96779	96914	96507	96730	96269	95864	96303	93001	96251	94221	95653	94760	92855	94859	94052	92215	92464	91588	94579	92695	90008	92684	90402	91945	91519	91754	90842	90348	90457	89446	88067	89691
plus Ddn dialysed	115457	114742	111830	114288	107750	110079	109885	111453	108989	111287	109961	107909	107360	107202	107840	107997	108835	107855	106535	104386	104219	105289	105562	104654	102716	102933	104638	104260	104688	101880	100547	103252	100783	102968	101221	100683	101764	102153	102424	99676	98882	100691	99108	99684	97826	98821	98352	97947	96023
plus Ddn dialysed	111332	111928	107493	109402	109548	107044	107501	107824	107688	108306	109325	107747	110941	109788	111116	112409	112482	110839	112600	112843	110468	112949	114592	110748	111780	114403	112928	114027	111117	111248	109429	109254	110818	112898	109737	112145	109575	112747	111029	109241	111236	111472	111263	110353	107609	109689	108451	109526	108404
plus Ddn dialysed	120154	118813	120358	119860	115687	116678	118010	116166	117354	116984	115649	114272	115118	114789	114355	112679	112669	114134	113361	111030	112086	113710	112410	111619	108831	108590	110374	107802	108457	107911	108341	109139	107443	105987	106759	105910	106739	106505	104569	107471	107132	105618	105764	105134	106209	103783	103263	102889	102208
minus Ddn	114891	114445	112741	112132	108020	110228	110055	107939	108504	107007	109237	107685	105966	105889	105168	106068	107107	103897	105048	104095	104341	103252	103023	101416	99315	103717	103028	101694	101658	102616	101974	99159	99250	98010	98995	99174	100064	98197	97581	96925	96356	98229	94984	95332	95677	94957	96886	93509	95647
minus Ddn	109007	107700	105060	105163	105817	103124	105896	102238	104275	100734	101665	102355	101632	102856	102766	101776	101763	100095	100352	98880	98415	99793	97556	98514	98356	99096	98111	98267	95284	95637	95092	97524	95856	96186	95116	96056	95230	94801	94360	93589	95053	91665	91867	89602	91643	90956	91279	90919	89757
minus Ddn	111622	108122	110879	106267	107271	108251	107398	105961	107691	108397	106774	106618	104004	104582	101494	103977	104939	101931	103345	103700	101608	103982	100888	101170	101824	102025	100671	98818	98409	100823	100180	98145	96930	97424	99207	98583	96888	98551	96181	96717	94878	96331	93832	94065	93072	95134	95079	93792	93328
minus Ddn dialysed	108488	108411	105452	105834	103602	106292	105284	105028	104613	104812	102121	102786	102825	101029	101991	98983	100974	99534	101709	99134	97638	97639	98887	98371	98170	97349	95948	94464	97323	96031	96664	94300	97087	96299	93312	93290	95040	93455	92380	92631	89960	92979	92281	91282	91583	90488	90792	91413	90980
minus Ddn dialysed	121698	122849	121506	123032	120175	119864	121455	121335	120599	121651	118713	118163	117433	120549	115501	118369	113768	116058	117113	114278	114972	113647	113335	111288	112681	113912	114026	109925	114148	112770	110160	110189	110439	108222	108795	106905	107326	109174	108905	105858	105229	105445	107834	107776	105155	105199	103997	106016	100331
minus Ddn dialysed	118023	118142	113989	113207	116035	114785	115495	112867	115568	113584	112630	111513	111360	110472	113064	109874	108571	108969	108976	107458	108553	107424	106970	108405	107314	106878	104308	104952	105317	103062	105213	102963	104295	104579	102081	100790	101155	102026	100567	101681	100877	99012	98658	99547	99710	100166	98223	97597	97906
control plus Ddn	107716	107761	105691	102066	101587	103743	103145	103272	102815	99218	100150	97750	99356	98369	98475	97661	97200	96473	97706	96976	96825	94649	95029	94552	95349	95703	93094	92548	93403	92759	91449	92434	93883	91693	91825	91538	90043	91741	90321	91289	92715	90813	89849	89119	90209	88747	91124	89312	88305
control plus Ddn	119229	119593	117953	117165	114795	117479	116526	115897	113284	111807	112445	113543	114206	113660	112675	113829	112215	110315	109732	107197	108036	108590	109138	108661	106622	106161	107878	107352	105375	106805	104049	103846	103762	102694	105320	101697	102303	104299	102764	103041	102308	102875	101988	100344	101274	102212	102693	100538	99679
control plus Ddn	108438	111333	111969	111027	108395	107543	105517	107512	107661	105923	107501	106452	105718	107160	104488	106133	104457	103563	103770	103970	102796	104961	100135	101675	100604	99748	99832	100817	102416	97240	100853	97312	100127	96686	97194	96554	97776	97082	97570	96021	94880	96364	96042	94969	94908	95950	96067	96352	95662
control plus Ddn dialysed	127804	129261	125988	128660	127316	125478	127843	124376	125824	124507	126623	126170	122310	124272	122729	121408	120871	120899	120307	120150	117290	120582	118552	116694	119335	118885	117300	116966	114265	113704	114946	115187	111841	113779	113327	110430	113897	110800	113383	111979	110499	111120	108967	108021	108984	109934	108714	107410	107468
control plus Ddn dialysed	131468	130855	131318	131962	133381	129077	132577	128903	130011	127879	128955	129607	130188	126232	127203	126838	125253	124649	123406	124887	125108	127361	122153	123068	121597	122901	121436	122032	119816	123192	121012	120288	120676	121853	120961	119297	117587	117074	119896	117458	117730	115712	117531	112949	115073	114992	113911	113879	114816
control plus Ddn dialysed	136868	134522	134979	135494	134751	134829	130846	133517	129233	131740	132252	131890	129235	129593	127369	127467	127733	126892	126542	126034	126681	125453	126499	127346	120546	122386	122664	123946	121308	120640	121694	122502	118782	118850	119394	118657	119167	119801	115642	117644	116683	116449	117053	117397	114048	115142	113830	113610	113632
control minus Ddn	119448	115480	114255	112141	113164	111002	106113	106432	105557	103656	100896	100519	97974	97496	95811	91518	91874	88900	88569	86225	83813	84257	81637	81354	79233	78874	77010	74224	73795	72521	69826	69933	67819	66166	64770	63564	61889	58918	59672	57669	54608	54720	53900	52641	52086	48362	49023	46821	46329
control minus Ddn	113002	109971	110120	107874	108936	106662	103982	101491	98938	101260	97021	96692	94821	94642	91653	89477	87494	86324	86298	83116	82207	80786	77982	78936	77543	75401	73715	71611	71030	68887	68417	67125	63568	64289	63416	60631	59284	58368	57348	55071	55545	52785	52578	50353	49699	47828	47489	45727	45488
control minus Ddn	100831	99943	96934	98117	95778	94671	92554	92540	90854	89171	88156	86677	83316	82868	81977	79771	80940	76809	73949	74829	73767	71372	70422	69284	68616	68139	63865	64246	64343	62762	60279	59608	58335	57564	56699	54076	53096	53254	51098	51072	49947	48740	47116	46340	45291	44131	43076	42134	41715
control minus Ddn dialysed	116049	118263	116261	116217	115646	114466	110069	109502	108679	106721	105288	105744	105173	103504	101417	99387	101564	97586	96252	96176	94437	93086	92216	90622	88902	87490	85848	86541	86063	82566	83093	80483	79720	79676	76780	75372	75201	75314	72221	70763	69881	69473	67913	66218	65362	64074	63329	64154	62110
control minus Ddn dialysed	132517	131831	126870	129056	123960	123811	122630	121179	118809	120300	118157	113269	113633	112526	111104	108148	108528	107068	106655	105344	102183	100799	99792	99680	98875	96446	94823	93974	94306	91630	91124	89073	86848	85676	83941	81493	83166	80689	80834	79493	79346	75704	72944	73640	71010	70764	69094	69824	67202
control minus Ddn dialysed	120756	120475	121156	116921	115084	113349	113094	113948	111210	110313	107006	107215	105633	104878	103950	103297	101553	99312	97710	95463	93343	94038	92166	90760	89383	89624	85956	84689	84004	82887	82472	82800	79376	77588	78404	77095	76508	73531	73926	71327	71560	69363	69081	66842	67208	66570	63530	63055	62698
control samples are minus GGPR substrate
calibration curve
[NADPH] µM
6.25	5259
6.25	8736
6.25	8398
12.5	16144
12.5	17177
12.5	16111
25	30421
25	31927
25	31750
50	67037
50	57288
50	60508
100	104468
100	106062
100	104325
200	176704
200	182827
200	178930
[truncated: 350 more columns]

## Sheet: Fig 4c
plus Ddn
Content	Raw Data (350, 450) 1 - 0 min	Raw Data (350, 450) 2 - 0 min 7 s	Raw Data (350, 450) 3 - 0 min 15 s	Raw Data (350, 450) 4 - 0 min 24 s	Raw Data (350, 450) 5 - 0 min 31 s	Raw Data (350, 450) 6 - 0 min 39 s	Raw Data (350, 450) 7 - 0 min 48 s	Raw Data (350, 450) 8 - 0 min 56 s	Raw Data (350, 450) 9 - 1 min 3 s	Raw Data (350, 450) 10 - 1 min 11 s	Raw Data (350, 450) 11 - 1 min 19 s	Raw Data (350, 450) 12 - 1 min 27 s	Raw Data (350, 450) 13 - 1 min 36 s	Raw Data (350, 450) 14 - 1 min 44 s	Raw Data (350, 450) 15 - 1 min 52 s	Raw Data (350, 450) 16 - 2 min	Raw Data (350, 450) 17 - 2 min 7 s	Raw Data (350, 450) 18 - 2 min 15 s	Raw Data (350, 450) 19 - 2 min 23 s	Raw Data (350, 450) 20 - 2 min 31 s	Raw Data (350, 450) 21 - 2 min 39 s	Raw Data (350, 450) 22 - 2 min 47 s	Raw Data (350, 450) 23 - 2 min 55 s	Raw Data (350, 450) 24 - 3 min 3 s	Raw Data (350, 450) 25 - 3 min 12 s	Raw Data (350, 450) 26 - 3 min 20 s	Raw Data (350, 450) 27 - 3 min 28 s	Raw Data (350, 450) 28 - 3 min 36 s	Raw Data (350, 450) 29 - 3 min 44 s	Raw Data (350, 450) 30 - 3 min 52 s	Raw Data (350, 450) 31 - 4 min	Raw Data (350, 450) 32 - 4 min 7 s	Raw Data (350, 450) 33 - 4 min 15 s	Raw Data (350, 450) 34 - 4 min 24 s	Raw Data (350, 450) 35 - 4 min 31 s	Raw Data (350, 450) 36 - 4 min 40 s	Raw Data (350, 450) 37 - 4 min 47 s	Raw Data (350, 450) 38 - 4 min 56 s	Raw Data (350, 450) 39 - 5 min 3 s	Raw Data (350, 450) 40 - 5 min 12 s	Raw Data (350, 450) 41 - 5 min 19 s	Raw Data (350, 450) 42 - 5 min 28 s	Raw Data (350, 450) 43 - 5 min 35 s	Raw Data (350, 450) 44 - 5 min 44 s	Raw Data (350, 450) 45 - 5 min 51 s	Raw Data (350, 450) 46 - 6 min	Raw Data (350, 450) 47 - 6 min 7 s	Raw Data (350, 450) 48 - 6 min 15 s	Raw Data (350, 450) 49 - 6 min 24 s
[pretomanid]	0	0.133333	0.266667	0.4	0.533333	0.666667	0.8	0.933333	1.06667	1.2	1.33333	1.46667	1.6	1.73333	1.86667	2	2.13333	2.26667	2.4	2.53333	2.66667	2.8	2.93333	3.06667	3.2	3.33333	3.46667	3.6	3.73333	3.86667	4	4.13333	4.26667	4.4	4.53333	4.66667	4.8	4.93333	5.06667	5.2	5.33333	5.46667	5.6	5.73333	5.86667	6	6.13333	6.26667	6.4
0	46959	46243	45803	43781	42850	42867	41652	40444	39399	39775	38294	37189	36369	35154	34868	34930	32651	31749	31307	31748	30276	29587	29247	28397	27517	26608	25733	25372	24803	24941	23636	23632	22484	21734	21897	21281	20759	20410	19706	19972	18736	19128	18189	17991	17859	18018	17335	17116	16974
0	49811	49044	47748	46602	45732	45138	44155	43015	42417	42200	41064	39706	38696	38396	36931	36998	36108	34846	35259	33852	32452	32321	30915	29928	29117	28990	27588	27996	26364	26983	25799	25930	25175	24133	23617	23628	23218	21659	21750	21739	20995	20108	19613	19439	18974	19095	18464	18180	18309
0	51333	50093	49145	47724	47026	46022	45850	44289	42458	42700	41016	41238	39210	38724	38170	36520	36202	35625	34682	33575	33200	32939	31816	31152	30614	30398	29567	29382	27691	27135	25683	25861	25739	24246	24772	23568	23163	22569	22168	22152	21958	21237	20375	19857	19864	19468	19415	17969	18795
0.78125	47385	46369	45058	43227	44492	42985	41905	41503	40139	38427	39540	36947	37102	36566	35651	33961	33866	33227	32209	31903	31208	30319	30160	28514	28005	26729	26626	25809	25546	24573	24063	24210	23525	22165	22908	21813	21455	20389	20396	20256	19350	19335	18956	18851	18324	18422	17511	17302	16979
0.78125	53141	51752	51612	50841	48848	48570	47088	46397	45223	44822	42768	41988	42246	41401	40884	38747	38095	36466	35292	36133	35121	33608	34244	31759	32013	30930	30219	30460	29310	27894	28389	27701	26774	25874	25107	24989	23736	24069	23336	22701	22115	22308	20968	21513	20971	20982	20272	20201	19315
0.78125	51439	50382	50142	47823	48062	47200	47143	45304	45163	43644	41470	41549	40983	41228	39624	38408	37986	36099	35830	35864	34670	34079	33596	32843	32433	31137	29950	29651	29010	28626	27700	26916	26977	25125	25224	24850	24632	23783	23090	22595	21627	22344	21193	20630	20175	20492	20114	19498	18983
1.5625	50862	49725	47922	48045	47759	45912	44693	45382	43876	42414	41954	41269	40960	38911	37459	37529	35795	36149	34117	34830	34047	33072	33089	31656	30658	29872	29902	28913	27842	27944	27638	26295	24960	25588	24523	24100	23732	23349	22101	23197	21966	22321	21216	21102	20709	19679	19951	19921	19349
1.5625	58711	58639	57334	57021	55730	53221	53249	52903	51235	50371	49237	49213	47935	45886	44395	44842	42730	42410	41640	41526	40606	39455	38544	38111	36827	36280	35150	35015	33256	33798	33192	31376	31187	29833	30376	29469	28782	28286	27717	26978	26512	25642	25186	25086	24493	23453	23330	22884	23238
1.5625	46979	46386	46166	45020	44609	44652	43130	42561	41839	41038	39804	39426	38795	37633	37917	36447	35555	35029	35497	33753	32790	32433	31825	31070	30127	30363	28894	28479	28179	26827	27009	26280	25087	24714	24500	24052	23781	23272	23093	22501	22073	21865	21375	21046	20876	19990	19207	19677	18923
3.125	45032	43671	43956	43345	42661	41209	39779	39643	39271	37554	36907	37223	35954	35071	34500	34724	33174	32325	31944	31814	30583	30274	29899	29152	28605	27705	26921	26969	26270	25944	25159	25072	23801	24564	23867	23079	22949	22474	22124	22356	21859	21697	20343	20756	20947	20850	19963	19951	20271
3.125	52443	51569	51418	50474	49313	49260	46460	48013	46398	45345	44654	43719	42349	42022	40631	39891	39362	37998	36730	37159	35382	34347	34416	34121	33884	32275	31604	31737	30537	30157	29474	29055	27680	28369	27742	26605	26729	26615	26096	25176	24904	24815	24048	24257	23692	23226	23607	23559	22396
3.125	55856	54744	53739	52662	52057	49835	48960	48912	48327	45986	45853	45401	44510	44228	42893	41566	41660	39965	39260	38949	38033	37511	37559	36624	35481	35108	33667	33225	32524	31491	31471	30836	30534	29721	29048	29026	27938	28061	27193	26781	26966	26305	25977	25999	25952	24489	24281	24076	24063
6.25	46635	45631	44866	44532	43385	42807	41351	40673	41341	39668	39244	38425	38016	37497	35881	36803	35600	34589	34427	33770	32811	31902	32277	32110	31737	31179	29660	29601	29348	29382	29121	29221	28146	28100	27518	27529	26695	26742	26672	25794	26391	26111	26069	25989	24935	25036	25340	24978	25262
6.25	54302	54823	52273	52677	51079	50952	49829	48947	47693	47864	46074	45133	45680	43556	43832	41283	42250	41308	39627	40331	40336	37803	38074	37464	37608	36183	35639	35728	34075	33959	33334	32700	32555	32458	32089	31785	31642	32356	30856	30390	30585	30051	29800	30557	30002	29481	29178	29333	29122
6.25	52514	50888	48984	50785	49574	48309	47662	47204	47362	45928	43861	45227	43594	42981	41972	41553	41946	40494	40126	39773	38661	38478	37560	36902	36721	36380	36258	35647	34897	33915	34228	32698	32233	32288	31601	31948	32141	30618	30108	29718	30409	29685	30060	28527	29538	28238	28497	28669	27931
12.5	49713	49851	49759	49351	48595	48411	47233	46890	46913	45746	45525	45732	45439	44236	42833	43936	43244	43339	41969	40660	41901	41710	40689	41126	40706	40414	39780	40140	39503	39744	39624	38474	38526	38552	37895	38452	38249	37646	37881	37279	37748	37129	37183	37681	36984	36274	37263	37855	36786
12.5	57508	57167	55154	54960	55029	54934	53891	52611	52830	51486	52220	50653	50553	50995	50783	48393	49407	48030	47853	48292	47263	45708	46247	46132	45981	45838	46392	44978	45338	43638	44347	44075	43641	43258	43198	44061	42558	43286	43129	42694	42474	41462	42213	41511	41328	42062	41074	41326	42259
12.5	51116	49524	48412	47815	48725	47369	46992	46760	45955	46229	44065	45044	43818	44299	44097	43834	42513	42301	42927	42036	42146	41771	42069	41250	40846	41060	40904	40533	40615	38684	38666	39428	39549	38611	38093	37696	37654	37493	38442	38357	37453	37435	37111	37477	37121	36592	35947	38050	37656
25	57964	56549	55778	56271	54988	55829	53599	55383	53706	53049	53993	53604	51742	52786	51520	52166	51886	51503	50423	50439	50401	49483	51173	49417	48917	48247	49095	48470	48178	47751	48041	48929	48519	49558	47078	47428	46508	46650	46392	46774	46699	46253	46806	45765	46046	46581	44935	46658	46095
25	63556	61674	62427	63200	62077	62100	61634	60372	60295	60347	59634	60184	58497	59594	57812	57676	57497	56008	56620	56623	56071	56768	55918	55648	54923	54801	53904	55334	54565	53941	53298	53372	53513	53815	51818	52020	52302	52826	51177	51614	51261	51503	52467	51079	51940	52148	51658	52015	50494
25	65067	65081	64714	64191	64112	64295	62491	63307	63368	62695	62493	61693	61056	60478	59926	62168	60394	59885	60111	59200	58699	58837	58016	57858	56843	57920	58411	56490	57293	56862	55631	55748	55451	55031	55587	55245	55012	55966	54397	55463	55728	55423	55274	53848	52888	53267	54130	53736	53913
50	64277	65000	64800	65389	64216	64521	64112	64239	64915	63488	62998	63292	61825	61354	59922	62139	60874	60123	59628	61063	59827	58269	59059	59423	58199	59218	59215	58979	58891	58422	58942	58758	58188	56630	57208	57630	57915	57558	57876	56379	57006	56193	56502	57411	57151	56534	55117	55920	55505
50	69942	69500	68927	71062	69220	69977	68766	67223	69460	66749	67792	67799	67615	66672	66327	65897	65794	65418	65082	65654	65190	64120	63261	64495	63131	64750	63125	62816	62826	63038	63618	63630	62430	63184	63424	62368	61301	62090	61770	62671	61207	63479	62624	60165	62043	61604	60476	61767	61508
50	73161	75672	75112	73170	73729	73591	73652	72892	71209	72691	71594	70777	71600	69760	70703	70618	69894	68529	70736	68417	67733	68212	67026	69689	67952	67416	67144	66981	68139	67362	66732	66718	67351	66750	67246	64977	65389	65419	65452	65302	64042	64391	64378	65134	63608	63873	63881	64876	64636
Control C1	46659	47832	45677	45864	46139	45420	44950	44991	45061	44252	44280	44762	43986	42849	42090	43766	43055	42310	42802	41638	41418	41307	40368	41776	40813	40114	40316	40339	40145	39009	39374	38805	39556	38380	39074	37616	38662	39287	38199	37691	38112	38963	37788	37212	37834	37248	37322	37410	37696
Control C2	52260	51684	50380	50238	50555	50383	49313	49066	49884	49029	48552	48842	47056	48305	48202	46810	47118	46633	46148	46212	46650	46263	44950	46093	45926	44553	44720	43516	44346	43503	44068	44108	43675	43313	43656	42586	42424	43345	42431	43218	42497	43210	42631	41370	43214	43353	41696	41257	41460
Control C3	54102	53335	54020	53688	54030	52403	51806	51675	51951	50766	51387	51502	50002	50049	50358	49455	50075	48750	48897	48507	47407	49150	48176	47849	47984	47601	47552	46478	46292	46309	46271	45804	46435	45695	45172	45551	45337	44479	44264	45084	44867	44280	45150	44167	43912	43676	43748	43477	43870
Control C4	50817	49824	50327	50360	49127	48057	49040	48126	48713	48438	47755	46753	48098	47331	46153	45907	46524	45300	45738	45107	45554	44950	44757	45874	44798	45324	44907	43405	45028	45009	43490	43002	43868	43357	43906	43916	42647	43396	43703	42530	42694	41947	42011	42200	42122	41237	42413	41268	40783
Control C5	46719	45841	45590	44607	45020	45983	45357	45882	45846	44548	43673	44196	43066	42798	42758	42681	42765	42633	42411	41749	41158	42041	40908	41448	41413	40170	40350	41360	41167	41208	41052	39769	41292	40254	40188	39971	39691	40112	39601	39319	39136	39509	39778	38983	38871	39187	38974	39206	37502
Control C6	54421	54473	54660	54293	54379	53418	54669	53195	54533	52585	52055	51967	52281	52570	51952	51752	52198	51747	51161	49555	50409	49635	49903	50023	49282	48897	49542	49537	48195	48843	49336	49638	49281	48497	49267	48109	47564	47755	48801	48529	48237	47767	46258	48254	46311	48126	47906	47133	47532
Control C7	59197	58264	60011	58907	58078	58012	56825	56888	55497	56702	57272	56671	54713	55113	54958	55640	54523	53689	54687	52712	54125	53032	52434	53871	53592	52825	52131	53043	52921	54047	52014	52980	51048	50345	50714	50839	50625	50757	50977	50918	50326	49885	50841	49934	50151	50719	49549	50949	50128
Control C8	57734	56837	57120	57112	58266	55331	55842	56659	54933	54719	55695	55502	54819	53630	54257	52933	53857	53084	52019	53299	53309	51146	51095	52401	50910	52380	50931	51986	51758	50914	50189	50826	51302	50700	50094	49435	49636	49946	50680	49747	51146	48933	48927	48394	49863	49444	50149	49245	48914
minus Ddn
Content	Raw Data (350, 450) 1 - 0 min	Raw Data (350, 450) 2 - 0 min 7 s	Raw Data (350, 450) 3 - 0 min 15 s	Raw Data (350, 450) 4 - 0 min 24 s	Raw Data (350, 450) 5 - 0 min 31 s	Raw Data (350, 450) 6 - 0 min 39 s	Raw Data (350, 450) 7 - 0 min 48 s	Raw Data (350, 450) 8 - 0 min 56 s	Raw Data (350, 450) 9 - 1 min 3 s	Raw Data (350, 450) 10 - 1 min 11 s	Raw Data (350, 450) 11 - 1 min 19 s	Raw Data (350, 450) 12 - 1 min 27 s	Raw Data (350, 450) 13 - 1 min 36 s	Raw Data (350, 450) 14 - 1 min 44 s	Raw Data (350, 450) 15 - 1 min 52 s	Raw Data (350, 450) 16 - 2 min	Raw Data (350, 450) 17 - 2 min 7 s	Raw Data (350, 450) 18 - 2 min 15 s	Raw Data (350, 450) 19 - 2 min 23 s	Raw Data (350, 450) 20 - 2 min 31 s	Raw Data (350, 450) 21 - 2 min 39 s	Raw Data (350, 450) 22 - 2 min 47 s	Raw Data (350, 450) 23 - 2 min 55 s	Raw Data (350, 450) 24 - 3 min 3 s	Raw Data (350, 450) 25 - 3 min 12 s	Raw Data (350, 450) 26 - 3 min 20 s	Raw Data (350, 450) 27 - 3 min 28 s	Raw Data (350, 450) 28 - 3 min 36 s	Raw Data (350, 450) 29 - 3 min 44 s	Raw Data (350, 450) 30 - 3 min 52 s	Raw Data (350, 450) 31 - 4 min	Raw Data (350, 450) 32 - 4 min 7 s	Raw Data (350, 450) 33 - 4 min 15 s	Raw Data (350, 450) 34 - 4 min 24 s	Raw Data (350, 450) 35 - 4 min 31 s	Raw Data (350, 450) 36 - 4 min 40 s	Raw Data (350, 450) 37 - 4 min 47 s	Raw Data (350, 450) 38 - 4 min 56 s	Raw Data (350, 450) 39 - 5 min 3 s	Raw Data (350, 450) 40 - 5 min 12 s	Raw Data (350, 450) 41 - 5 min 19 s	Raw Data (350, 450) 42 - 5 min 28 s	Raw Data (350, 450) 43 - 5 min 35 s	Raw Data (350, 450) 44 - 5 min 44 s	Raw Data (350, 450) 45 - 5 min 51 s	Raw Data (350, 450) 46 - 6 min	Raw Data (350, 450) 47 - 6 min 7 s	Raw Data (350, 450) 48 - 6 min 15 s	Raw Data (350, 450) 49 - 6 min 24 s
[pretomanid]	0	0.133333	0.266667	0.4	0.533333	0.666667	0.8	0.933333	1.06667	1.2	1.33333	1.46667	1.6	1.73333	1.86667	2	2.13333	2.26667	2.4	2.53333	2.66667	2.8	2.93333	3.06667	3.2	3.33333	3.46667	3.6	3.73333	3.86667	4	4.13333	4.26667	4.4	4.53333	4.66667	4.8	4.93333	5.06667	5.2	5.33333	5.46667	5.6	5.73333	5.86667	6	6.13333	6.26667	6.4
0	33196	32825	30992	30538	29343	28546	27463	26459	25024	23985	23345	22566	20595	19963	18753	18400	16898	16207	15010	14724	13616	13106	12231	11035	10539	10229	9789	9125	8767	8485	8307	7920	7835	7951	7608	7473	7244	7500	7119	7113	7023	6973	6918	6775	6845	6893	6841	6723	6630
0	37984	36606	36035	34918	34396	32475	31434	29505	29146	27560	27195	25588	24158	22644	22335	21325	19616	19231	17712	16582	16297	14864	14124	13161	12404	11589	11590	10650	10127	9942	9637	9255	9094	8818	8383	8482	8303	8092	8078	8080	7941	8224	8133	7983	7939	7857	7567	7781	7396
0	37405	36358	34555	33791	32554	30732	29365	28553	27937	26931	25007	24031	23166	21801	20731	19421	18348	16823	15833	15597	14223	13098	12338	12027	10654	10569	10280	9902	9580	8959	8743	8657	8370	8325	8132	8026	8228	7821	7698	7616	7732	7342	7339	7503	7328	7663	7266	7310	7647
0.78125	34546	33386	32759	30998	30277	29032	28803	27306	26674	25847	25174	23869	22852	21703	20370	19846	19256	17653	16728	15970	15085	14067	13644	12774	12323	11778	10905	10506	10196	9339	9317	8499	8550	8091	8289	7727	7484	7631	7452	7409	6999	7091	7168	6996	7140	7223	6932	6838	6937
0.78125	37374	35713	33660	33129	32266	31476	30960	29707	28309	27242	26482	24459	23979	22980	22238	21132	20337	18989	17822	16871	15761	15297	14565	13384	12951	12180	11287	11014	10318	9857	9550	9267	8880	8638	8367	8099	8413	7836	7863	7993	7722	7254	7352	7238	7384	7412	7142	7066	7138
0.78125	40580	40895	38952	38463	36502	35106	34296	32243	32104	29752	29069	27830	27048	25709	23993	23476	22014	21251	19676	18530	17323	17429	15578	14625	14067	13310	12305	12146	11375	10639	10558	9980	9920	9643	9372	8879	8935	8767	8213	8393	8547	8056	8200	8110	7769	8236	8090	7796	7640
1.5625	35530	34535	32953	32258	30898	30289	28931	27966	27069	26014	25400	23834	22792	22362	20693	19288	18569	17877	17136	16134	15132	14436	13484	12777	12170	11800	10984	10564	10421	9785	9283	9073	8909	8542	8389	8440	8147	8261	7828	8127	7591	7782	7741	7657	7393	7505	7491	7722	7362
1.5625	40906	39646	38900	37394	36172	35488	33711	33073	31084	30478		27828	26232	25557	24254	23056	21633	20615	18522	18618	17220	16532	16057	14524	14729	12932	12596	12056	11770	11260	11336	10626	10453	10251	10147	10000	9781	9774	9530	9368	9134	9240	9206	9111	8713	8790	8642	8870	8886
1.5625	37421	36464	35646	35050	33251	31364	30403	29360	28536	27684	26071	24904	22982	21701	20750	20845	19264	18045	16724	15805	14697	14416	13186	12873	11881	11538	11036	10755	9942	10010	9388	9060	8685	8965	8411	8573	8167	8297	8117	8104	8259	7928	7873	7758	7481	7585	7676	7689	7623
3.125	35741	35782	34172	33490	32081	31362	29912	29282	29032	27751	26191	25156	24133	23591	22222	20531	20016	18753	17908	17105	16185	15585	14863	13870	13880	12538	11813	11314	10953	10772	10030	9481	9437	9112	8754	8729	8578	8236	8180	8046	7838	8001	7817	7824	7962	7268	7352	7595	7449
3.125	40239	39522	38104	36640	35179	34224	33800	31925	31549	30037	28961	27176	26300	25960	24719	22913	22248	21049	20083	18647	17928	17205	16255	15382	14418	14060	12881	12142	11767	11148	10759	10275	9601	9428	9357	9215	8915	9040	8529	8467	8420	8743	7965	8319	8189	8114	7767	7923	7809
3.125	42884	41986	41064	38389	37599	36538	35901	34501	32970	31612	30388	29311	28044	26368	25234	23893	23335	22161	20654	19744	18405	17145	16168	15020	15266	13874	13065	12618	12171	10963	10849	10676	10233	10018	9866	9742	9347	9031	8944	8661	9035	8434	8295	8664	8054	8297	8052	8057	8170
6.25	35508	34568	33057	32344	31597	29753	29340	28257	26354	26383	24547	24257	22841	21455	20395	19656	18829	17996	17169	16018	15556	14561	13675	13353	12224	11709	11200	11122	10460	9712	9687	9329	9099	8652	8490	8423	8419	8185	8073	7761	7795	7661	7472	7370	7640	7461	7558	7486	7190
6.25	40836	38509	37616	36678	35597	33639	33181	32668	30132	29552	29013	27259	26032	25295	23664	23254	21457	20485	19548	18340	17608	16312	15804	14873	13989	12897	12309	12085	11610	11000	10804	10194	9646	9706	9402	9518	8892	8967	8853	8390	8932	8551	8520	8269	8240	8231	7908	7990	8094
6.25	35768	34523	33512	32470	31448	31143	29974	28019	26927	26588	25572	23536	23196	22186	21039	20017	18688	18078	17051	16220	14878	14308	13670	12866	11899	11269	10907	10235	9504	9278	9211	9174	8766	8923	8389	8218	8057	7850	7536	7435	7724	7327	7558	7177	7333	7282	7283	7172	6777
12.5	34217	33279	32857	31951	30628	29399	28695	27634	25889	26106	24270	23335	22214	21729	20959	19942	19026	17893	16822	16158	14875	14513	13561	12467	11925	11445	11090	10456	9786	9914	9420	8663	8955	8611	8470	8044	8281	7900	7828	7857	7556	7451	7424	7137	7239	7033	6997	7061	6940
12.5	40535	39246	38492	37072	35596	34347	33391	32225	31027	29158	28233	27956	25931	25429	23786	22164	21479	20299	19531	18297	16844	16024	15248	14861	13896	13099	12561	11765	10661	10964	10534	10140	9519	9545	9407	8891	9038	8934	8402	8390	8679	8250	8090	8009	8214	7681	7857	7771	7817
12.5	37240	35964	35305	34075	32451	31386	30763	29407	29194	26770	26122	26102	24347	23495	22656	21583	21303	19298	19214	17937	17030	15841	15456	14162	13712	13268	12222	11615	11333	10477	9955	9607	9361	9064	8360	8415	8172	7669	7887	7835	7698	7559	7649	7451	7658	7519	7287	7381	7180
25	34933	34022	35087	32799	31976	30949	31143	29882	28995	28560	27457	26658	26078	24304	24723	23354	21992	21766	21428	20598	19976	20094	19592	19080	19031	18999	18805	18578	18599	18370	18843	18077	17838	17843	18044	18670	17935	18089	18403	17846	18021	17637	17503	18011	17620	17337	18057	17797	17475
25	36620	36493	35168	33042	32196	30689	28808	28323	27089	25849	23555	23461	21315	20677	19646	18135	16875	15992	15127	13973	13831	13098	12278	11486	10702	10154	10484	10037	9478	9305	9248	8907	9017	8786	8378	8250	8627	8237	8387	8041	8024	8006	8449	7902	8238	7710	7852	7815	7940
25	36741	34674	33725	32165	30938	29754	28362	27180	25875	24371	23018	21644	20606	19477	17791	16845	15785	14527	13644	12916	11710	11578	10905	10293	9766	9604	8932	8426	8354	8575	8299	8005	8152	7921	7915	7698	7412	7626	7535	7405	7537	7617	7135	7291	7533	7564	7614	7247	7081
50	27925	27204	26231	25163	24676	23158	22744	21420	21187	20221	18892	18197	16703	16190	15086	14380	13760	13291	12030	11684	10900	10553	9683	9449	9051	8625	8110	7871	7596	7489	7425	6737	7025	6686	6527	6511	6380	6355	6414	6268	5955	6119	6097	6162	5901	5890	5944	5714	5872
50	36454	36254	34245	33646	31173	29896	29619	28080	26482	26253	24600	23570	22002	20192	19363	18400	17408	17201	15347	14425	13161	12819	12227	11735	11192	10227	10334	9575	9188	9147	9234	8855	8659	8096	8236	7909	7566	7600	7849	7490	7533	7609	7656	7483	7524	7273	7244	7412	7321
50	35219	33842	32000	31062	30032	29413	27555	27319	25630	24426	22839	21594	20714	19036	18508	17316	16534	15441	14359	13733	12606	12332	11462	10681	10422	9809	9445	9255	8784	8666	8431	8291	8014	7841	7463	7745	7583	7280	7096	7612	7124	7326	7304	7278	7034	7007	6919	7078	6777
Control C1	38339	38820	37160	36699	36878	36619	37000	35979	35873	35485	35269	33638	34019	34163	33710	33755	32841	32985	32046	31877	32224	31845	30616	30967	30100	30387	29590	29637	28989	28866	28208	27824	27414	27072	27625	26731	26305	26675	25934	25589	25554	24973	24970	24393	23986	23716	23935	22814	23348
Control C2	41144	40191	39953	40718	40073	39733	39172	38717	38117	37161	37512	36716	36258	36629	36822	36117	34953	34839	34886	33955	33843	33438	33638	33494	32003	32373	32011	31725	32016	31179	31036	31120	31053	29936	30484	28948	28919	28875	28150	28141	27533	27305	27606	26489	26371	26550	25961	25846	25464
Control C3	43132	42683	41633	40630	41163	40675	39644	40863	40534	39337	39145	38943	38356	37326	37536	37636	36052	36429	36242	36244	35707	35954	34552	34391	34591	32868	33195	32834	32262	32282	32119	31909	32208	30944	31529	30211	30040	29579	29812	28968	28653	28461	28553	28195	27163	26707	26305	26466	26333
Control C4	43663	43149	43306	44491	42775	42695	41738	41659	41280	41388	40359	39841	39666	38737	40095	38946	37990	37210	37393	38261	37337	36834	36149	36201	35629	36046	35286	33966	34742	33702	32754	33956	33129	32473	31514	32617	31334	31462	31027	30104	30548	30393	30056	29535	29656	28921	27784	28390	28060
Control C5	45927	45712	44725	44844	43217	44308	41877	41951	43937	41642	42234	41305	41488	41015	39665	40184	38732	39189	38250	39249	37862	37839	37958	36756	37458	35361	35117	35994	35677	34812	35037	33743	33425	33425	32892	32062	32224	32124	31609	31602	31539	31251	30489	29203	29093	29470	29119	28852	28462
Control C6	45196	44150	44044	43824	43499	42766	42237	42509	41904	40235	40771	41036	40391	40319	39713	39670	39877	38207	39140	38596	37078	37173	36910	36399	35616	36417	35297	34613	33991	34422	34570	33896	33347	33785	31739	32980	31953	31454	32472	30695	30045	30422	30381	29980	30184	29609	29118	28619	29055
Control C7	44005	43159	43133	42581	41670	40176	41360	41729	40521	40323	39893	38876	39742	38926	38865	39095	37216	37991	37078	37480	36030	35798	34864	35929	35340	34244	32975	33995	32431	32803	32046	32446	32676	31898	31450	30891	30289	30053	30031	29273	29192	28782	28699	27488	27958	27615	27623	27368	26948
Control C8	37058	36909	36212	36253	35610	34950	35385	34597	35652	35253	33513	32814	33436	32970	31882	32163	31578	31008	31100	30785	30888	30165	29448	29432	29297	29131	28698	27615	27689	27482	26763	27388	25801	26384	26085	25932	25116	25034	24506	24702	23501	23649	23115	22923	22944	22928	23027	22390	21489
calibration curve
[NADPH] µM
6.25	5259
6.25	8736
6.25	8398
12.5	16144
12.5	17177
12.5	16111
25	30421
25	31927
25	31750
50	67037
50	57288
50	60508
100	104468
100	106062
100	104325
200	176704
200	182827
200	178930
[truncated: 242 more columns]

## Sheet: Fig 4di
plus Ddn
Content	Raw Data (540-20, 590-20) 1 - 0 min	Raw Data (540-20, 590-20) 2 - 0 min 3 s	Raw Data (540-20, 590-20) 3 - 0 min 7 s	Raw Data (540-20, 590-20) 4 - 0 min 12 s	Raw Data (540-20, 590-20) 5 - 0 min 15 s	Raw Data (540-20, 590-20) 6 - 0 min 19 s	Raw Data (540-20, 590-20) 7 - 0 min 24 s	Raw Data (540-20, 590-20) 8 - 0 min 28 s	Raw Data (540-20, 590-20) 9 - 0 min 31 s	Raw Data (540-20, 590-20) 10 - 0 min 35 s	Raw Data (540-20, 590-20) 11 - 0 min 39 s	Raw Data (540-20, 590-20) 12 - 0 min 43 s	Raw Data (540-20, 590-20) 13 - 0 min 48 s	Raw Data (540-20, 590-20) 14 - 0 min 52 s	Raw Data (540-20, 590-20) 15 - 0 min 56 s	Raw Data (540-20, 590-20) 16 - 1 min	Raw Data (540-20, 590-20) 17 - 1 min 3 s	Raw Data (540-20, 590-20) 18 - 1 min 7 s	Raw Data (540-20, 590-20) 19 - 1 min 11 s	Raw Data (540-20, 590-20) 20 - 1 min 15 s	Raw Data (540-20, 590-20) 21 - 1 min 19 s	Raw Data (540-20, 590-20) 22 - 1 min 23 s	Raw Data (540-20, 590-20) 23 - 1 min 27 s	Raw Data (540-20, 590-20) 24 - 1 min 31 s	Raw Data (540-20, 590-20) 25 - 1 min 36 s	Raw Data (540-20, 590-20) 26 - 1 min 40 s	Raw Data (540-20, 590-20) 27 - 1 min 44 s	Raw Data (540-20, 590-20) 28 - 1 min 48 s	Raw Data (540-20, 590-20) 29 - 1 min 52 s	Raw Data (540-20, 590-20) 30 - 1 min 56 s	Raw Data (540-20, 590-20) 31 - 2 min	Raw Data (540-20, 590-20) 32 - 2 min 3 s	Raw Data (540-20, 590-20) 33 - 2 min 7 s	Raw Data (540-20, 590-20) 34 - 2 min 12 s	Raw Data (540-20, 590-20) 35 - 2 min 15 s	Raw Data (540-20, 590-20) 36 - 2 min 20 s	Raw Data (540-20, 590-20) 37 - 2 min 23 s	Raw Data (540-20, 590-20) 38 - 2 min 28 s	Raw Data (540-20, 590-20) 39 - 2 min 31 s	Raw Data (540-20, 590-20) 40 - 2 min 36 s	Raw Data (540-20, 590-20) 41 - 2 min 39 s	Raw Data (540-20, 590-20) 42 - 2 min 44 s	Raw Data (540-20, 590-20) 43 - 2 min 47 s	Raw Data (540-20, 590-20) 44 - 2 min 52 s	Raw Data (540-20, 590-20) 45 - 2 min 55 s	Raw Data (540-20, 590-20) 46 - 3 min	Raw Data (540-20, 590-20) 47 - 3 min 3 s	Raw Data (540-20, 590-20) 48 - 3 min 7 s	Raw Data (540-20, 590-20) 49 - 3 min 12 s
[pretomanid]	0	0.0666667	0.133333	0.2	0.266667	0.333333	0.4	0.466667	0.533333	0.6	0.666667	0.733333	0.8	0.866667	0.933333	1	1.06667	1.13333	1.2	1.26667	1.33333	1.4	1.46667	1.53333	1.6	1.66667	1.73333	1.8	1.86667	1.93333	2	2.06667	2.13333	2.2	2.26667	2.33333	2.4	2.46667	2.53333	2.6	2.66667	2.73333	2.8	2.86667	2.93333	3	3.06667	3.13333	3.2
0	69092	70003	71402	73049	74790	76246	77515	79431	80879	81983	83309	85030	86859	87731	89001	90779	92251	93185	94926	96084	98065	99088	100555	101822	102556	103632	105471	106676	107025	108166	109648	110823	112007	112986	114383	116108	116925	117918	118965	120358	121064	122495	123514	125186	125783	127675	128632	129530	129783
0	71374	72930	74276	76322	78170	79651	80445	82502	83936	85269	86921	88232	89691	91487	93054	94171	95878	96468	98711	99354	101254	102366	103706	105193	106448	107602	109468	110863	111507	112434	113825	115400	116700	117379	118444	119568	121603	122222	122704	124692	125569	126781	127073	128932	129700	130522	132042	132449	133165
0	67630	68896	70538	72329	74263	75433	77001	78388	79748	81645	83804	85056	86649	87746	89384	90737	92151	93713	95059	96889	97407	99008	100354	101862	103088	104485	105411	107076	107834	110347	111288	112234	112643	115113	115487	117552	118990	119450	120685	122384	123618	125056	125342	126949	128504	129396	130147	130874	131936
0.78125	69015	70911	72848	74258	76139	78060	79894	81539	83361	85235	86348	87990	89394	91469	92379	94434	95799	97264	98229	99978	100992	102792	103760	105203	107383	108363	109289	110462	112106	113810	114704	115962	117147	118484	119935	120370	121959	123251	123855	125139	126321	127783	128149	128916	129649	131104	132858	133231	135100
0.78125	74299	76134	77486	79578	81531	83611	84225	86254	88189	89742	91490	93006	95051	96798	97352	98744	101028	102575	103644	105062	106607	108666	109180	111196	112134	113987	114751	115485	117446	119179	120019	121845	121822	123276	125060	125726	126650	127865	129423	129684	131689	131847	134142	134654	135108	136433	137208	138861	139800
0.78125	71445	73088	74941	76616	78179	80269	81799	83766	85380	86872	88115	90600	91518	93408	95219	97415	97976	99697	101513	103379	104826	105562	107559	109122	110085	112394	113187	114192	115516	116731	118003	118871	120728	121515	123406	124308	125629	127023	127833	129196	130252	131607	132590	133878	134400	135660	137556	138618	139571
1.5625	79949	81777	83937	85270	87430	89415	90644	91747	93589	95882	97614	98651	100660	101736	104009	104840	106510	108007	110303	110767	112925	114007	115932	116519	117960	119447	121211	122372	123498	124434	125344	127198	127931	129606	130609	132131	132878	134179	135273	135946	136511	137479	139580	141236	141653	143043	143336	145439	145561
1.5625	85846	87914	89583	91108	93176	95149	97343	98469	100461	102689	104537	105424	107565	109212	111142	112834	114253	115516	116912	118373	119799	120969	122416	123721	125960	126210	127527	130150	130602	131541	132969	133982	134799	136660	137583	139172	140012	141849	142148	143910	144107	145192	147236	147819	148581	149692	150205	151619	151968
1.5625	84209	85880	88324	89758	91613	93782	94848	97031	98770	100597	102667	104447	105985	107525	108935	110217	112846	114076	115478	117534	117839	120103	120811	122785	124021	125492	126452	128226	128982	131761	132548	134422	134965	137018	137457	139018	139906	141529	142442	143596	144658	146066	147502	149171	149976	151388	151172	153208	153516
3.125	74846	76836	78562	80769	82005	84062	85307	87481	89152	90001	91993	94236	95568	96999	97783	100236	101866	103099	104106	106307	106990	108853	109448	111541	113501	114121	115278	117093	118897	119837	121167	122870	124361	124713	126559	127327	128978	130096	131141	132119	132753	134625	135385	136008	136784	138208	138971	140060	141116
3.125	76334	78023	80137	81378	83219	84469	86193	88038	89741	91570	93318	94870	96090	97823	99569	100681	102600	104539	105296	107034	108692	110442	110795	113041	113557	115638	116725	117500	118652	120880	121958	122984	123702	124889	126666	127770	128158	129315	131744	131868	133626	134400	136102	136343	137555	139026	139708	140681	141647
3.125	79824	90138	91462	93996	96298	97204	99052	101204	103374	105233	107562	109049	111224	113281	115309	118036	118902	120729	123047	123460	126075	128036	129941	131971	133468	134775	136177	137286	128048	128503	130041	131284	133006	133857	136121	136034	137360	139498	140562	142029	142387	143635	144945	146139	147051	148089	149898	150959	151826
6.25	76032	77514	79118	81623	82957	84797	87184	88295	90165	92394	94191	95278	96888	98776	100613	101399	102899	104703	106668	107923	110182	110325	113097	113841	114645	116622	118337	119335	119864	122003	122714	124173	124929	127376	128152	130297	130440	130740	132147	133676	134456	135343	136651	138870	139377	141108	141558	142935	142804
6.25	80860	82739	84895	86878	89636	91385	92580	95518	97445	98449	99674	102539	103989	106047	107582	109275	110780	112795	114203	116537	117787	118940	121632	122587	124570	125748	127208	129601	130542	132040	133165	135195	136796	138466	139253	141192	141751	143235	144469	146669	146921	148149	149257	150771	151611	152613	154011	155245	156363
6.25	79140	81378	82994	84834	86979	89385	91176	93584	94873	97113	98491	100765	102206	104627	106107	107153	109144	111416	112701	115456	116081	117775	119872	120981	123069	124265	126564	127617	129017	130965	132940	134228	135103	136905	138090	139446	141133	142011	141797	144301	145597	147126	148432	149575	150949	151164	152654	153083	153905
12.5	89115	91904	93203	94905	97049	98723	100182	102354	103722	105997	107464	109721	111539	112710	113883	116094	118119	119570	120212	122363	123349	125210	126346	127834	129663	130774	132105	133273	135385	135592	137774	139146	140315	141424	142699	143251	145433	146705	147116	148896	149192	151388	151872	152699	153214	154409	155313	156638	158285
12.5	87610	88991	91497	92993	94788	96302	99196	99702	101899	103937	106140	106868	109253	110671	112769	114276	115621	117535	119549	119904	122851	124573	125387	127339	128566	129501	132169	132428	133721	136255	137016	137468	139459	140597	142562	143397	144625	145239	147207	147991	149301	150444	152164	152601	153792	155040	156514	156811	158511
12.5	95896	97743	100370	102140	104129	106397	108351	109086	112334	112959	116644	118096	119978	121785	123708	124315	127315	129096	130845	131978	134427	136157	137295	139051	141404	142843	143994	145056	147414	148540	149485	150633	152763	153882	155882	157361	158071	160283	161716	162739	162503	165359	166733	166619	168799	169956	171931	172435	175108
25	95786	98331	100062	101246	104216	105886	107052	109397	111851	112698	115226	116658	118688	120279	123052	124786	125471	126937	129905	130184	132387	134232	136502	137157	139024	140021	143865	144620	145564	147679	148410	150133	151847	153216	154762	157144	157246	158760	160152	161871	162711	164400	165726	167773	168524	169913	171007	172431	173339
25	92581	93807	94877	96917	98001	99991	101576	103380	104952	106871	108065	110237	112009	113927	114736	117136	118486	119405	120863	123171	123707	125239	127310	128561	131324	131752	132255	134994	136197	136960	138346	140162	141901	143607	144118	145613	146364	147900	149071	150249	151195	152202	153674	154736	156920	157135	158341	159746	160959
25	89586	91255	93349	95750	97204	98581	100717	103453	104325	106831	108184	110052	111927	113968	115456	117794	118979	121092	122767	124508	125788	127660	129824	130943	132408	133689	136236	137533	138977	140352	142301	144559	144908	146997	147376	148830	150950	152091	153211	154789	156585	157831	158551	159794	161032	161935	162207	164028	165066
50	99788	102694	104557	106282	107704	109622	112062	113542	115620	117964	119257	120697	122702	125304	125846	127946	130241	132638	133664	135579	136605	139109	139246	141975	143473	145460	146405	147688	150354	151279	152749	155186	156210	157659	159074	159328	162140	164584	164730	166136	167735	169041	170016	171122	173329	173364	174453	177012	178318
50	98897	101273	103796	105234	108074	109836	110642	113756	115910	117415	119660	120509	122554	124435	126407	127646	128705	130643	132689	134096	136310	138182	140096	141277	142265	144384	145778	147271	147975	150149	151781	153508	153793	155920	157919	158977	160247	161417	163257	164362	167103	167254	168799	170351	171115	173163	173242	174750	176507
50	100052	102147	105143	106756	109273	110881	112742	114835	117839	119161	120921	123680	125710	126676	129575	130580	132617	134289	136214	138578	140145	141732	143306	145656	147819	148827	150025	151811	153919	155152	156560	158205	160566	161148	163554	165177	165606	167779	168968	170741	171671	172445	174934	176247	178116	179014	181269	182208	183469
Control C1	61405	61743	61861	62689	62784	63062	63160	63496	63766	64249	64443	64979	64639	65684	65601	65635	65889	66600	66435	66959	67164	67322	67925	67653	68094	68901	69200	69038	69031	69896	70262	70213	70710	70616	70978	71753	71486	72074	72062	73010	72693	73072	73273	73624	73945	74101	74752	74884	75276
Control C2	63330	63350	64041	64180	64783	64987	64968	65738	65854	66028	66480	66491	67179	67215	67795	68110	68225	68356	68608	69120	69253	70241	69886	70217	70748	70697	70965	71656	71463	71801	71854	72528	72999	72921	73189	73488	74021	74060	74615	74430	75281	75679	75573	76120	75882	76565	76590	76763	77078
Control C3	70731	70863	71347	71858	71765	72397	72929	73044	73690	74036	73862	74261	74686	75448	75110	75416	75755	76486	76459	76596	77374	77231	78099	78035	78324	78777	79330	79290	79700	80143	80443	80956	81174	81327	81089	81847	81932	82598	82618	83169	83008	83507	84178	84385	84303	84745	85320	85632	85930
Control C4	65038	65051	65692	65744	65666	66464	66403	66743	66826	67526	67416	68299	68518	68508	68775	69193	69345	69452	69774	70435	70304	70907	71088	71217	71954	71703	72164	72612	73008	72710	72980	73459	73799	73871	74508	74433	75095	75072	75784	75819	76353	76587	76383	77310	77348	77681	77789	77848	77956
Control C5	65722	65488	66401	66377	66996	66689	66847	67572	67819	67781	68299	68581	68686	69170	69435	69782	69848	70199	70772	70662	71552	71296	71962	72280	72093	72487	73219	73202	73416	73922	74140	74330	74729	74827	75209	75909	75822	76362	76159	76950	76474	77201	77821	77197	77868	78352	79096	79237	79533
Control C6	75934	75391	76208	76800	76719	76815	77527	77306	79082	78446	78754	79558	79674	80455	80387	80031	81732	81548	81902	82236	82517	82686	82433	83073	84029	83721	84228	85274	84850	85215	85055	85372	86109	86233	86919	86605	87484	87556	88313	88313	88627	88758	89864	89957	90394	91000	90664	90945	91670
Control C7	76033	77368	76722	77165	77262	78259	78351	78876	78429	79110	80155	79894	80196	80291	81217	81466	81153	81311	82137	82177	82692	83166	83778	83878	83584	84707	84696	84764	85710	85192	86050	86223	86790	87041	86793	87772	87414	88611	88129	88661	88788	88940	89038	89591	89975	90133	90580	91164	91637
Control C8	75568	76263	76469	77001	77421	77337	77724	78731	78742	78879	79215	79537	79963	80756	80753	80892	81612	82080	82123	82801	82891	82909	83333	83759	84323	84527	84892	85266	85161	85708	86110	86389	86712	87114	87862	87667	88459	88118	89070	88909	89503	89909	89610	90349	90749	91014	91354	91425	91306
minus Ddn
Content	Raw Data (540-20, 590-20) 1 - 0 min	Raw Data (540-20, 590-20) 2 - 0 min 3 s	Raw Data (540-20, 590-20) 3 - 0 min 7 s	Raw Data (540-20, 590-20) 4 - 0 min 12 s	Raw Data (540-20, 590-20) 5 - 0 min 15 s	Raw Data (540-20, 590-20) 6 - 0 min 19 s	Raw Data (540-20, 590-20) 7 - 0 min 24 s	Raw Data (540-20, 590-20) 8 - 0 min 28 s	Raw Data (540-20, 590-20) 9 - 0 min 31 s	Raw Data (540-20, 590-20) 10 - 0 min 35 s	Raw Data (540-20, 590-20) 11 - 0 min 39 s	Raw Data (540-20, 590-20) 12 - 0 min 43 s	Raw Data (540-20, 590-20) 13 - 0 min 48 s	Raw Data (540-20, 590-20) 14 - 0 min 52 s	Raw Data (540-20, 590-20) 15 - 0 min 56 s	Raw Data (540-20, 590-20) 16 - 1 min	Raw Data (540-20, 590-20) 17 - 1 min 3 s	Raw Data (540-20, 590-20) 18 - 1 min 7 s	Raw Data (540-20, 590-20) 19 - 1 min 11 s	Raw Data (540-20, 590-20) 20 - 1 min 15 s	Raw Data (540-20, 590-20) 21 - 1 min 19 s	Raw Data (540-20, 590-20) 22 - 1 min 23 s	Raw Data (540-20, 590-20) 23 - 1 min 27 s	Raw Data (540-20, 590-20) 24 - 1 min 31 s	Raw Data (540-20, 590-20) 25 - 1 min 36 s	Raw Data (540-20, 590-20) 26 - 1 min 40 s	Raw Data (540-20, 590-20) 27 - 1 min 44 s	Raw Data (540-20, 590-20) 28 - 1 min 48 s	Raw Data (540-20, 590-20) 29 - 1 min 52 s	Raw Data (540-20, 590-20) 30 - 1 min 56 s	Raw Data (540-20, 590-20) 31 - 2 min	Raw Data (540-20, 590-20) 32 - 2 min 3 s	Raw Data (540-20, 590-20) 33 - 2 min 7 s	Raw Data (540-20, 590-20) 34 - 2 min 12 s	Raw Data (540-20, 590-20) 35 - 2 min 15 s	Raw Data (540-20, 590-20) 36 - 2 min 20 s	Raw Data (540-20, 590-20) 37 - 2 min 23 s	Raw Data (540-20, 590-20) 38 - 2 min 28 s	Raw Data (540-20, 590-20) 39 - 2 min 31 s	Raw Data (540-20, 590-20) 40 - 2 min 36 s	Raw Data (540-20, 590-20) 41 - 2 min 39 s	Raw Data (540-20, 590-20) 42 - 2 min 44 s	Raw Data (540-20, 590-20) 43 - 2 min 47 s	Raw Data (540-20, 590-20) 44 - 2 min 52 s	Raw Data (540-20, 590-20) 45 - 2 min 55 s	Raw Data (540-20, 590-20) 46 - 3 min	Raw Data (540-20, 590-20) 47 - 3 min 3 s	Raw Data (540-20, 590-20) 48 - 3 min 7 s	Raw Data (540-20, 590-20) 49 - 3 min 12 s
[pretomanid]	0	0.0666667	0.133333	0.2	0.266667	0.333333	0.4	0.466667	0.533333	0.6	0.666667	0.733333	0.8	0.866667	0.933333	1	1.06667	1.13333	1.2	1.26667	1.33333	1.4	1.46667	1.53333	1.6	1.66667	1.73333	1.8	1.86667	1.93333	2	2.06667	2.13333	2.2	2.26667	2.33333	2.4	2.46667	2.53333	2.6	2.66667	2.73333	2.8	2.86667	2.93333	3	3.06667	3.13333	3.2
0	80986	82640	84669	86387	87555	89232	91228	93177	94963	96173	98437	99979	101331	102611	104281	106025	107530	108894	110190	111640	113352	115245	116063	117374	119569	119978	121702	122942	124334	124782	126244	127065	128381	129999	130650	132591	133460	134296	135290	136124	137372	138050	139271	140083	141029	142096	143043	143863	145415
0	80059	81874	83194	85036	86631	88568	90181	92350	93572	94944	96839	98110	99742	100837	102618	104158	105751	107053	108556	109582	111472	112248	113288	114536	116190	116844	117958	120066	121100	121448	122934	123867	124592	126264	126370	128653	129594	128953	131459	131430	133615	133698	135062	135676	135969	136571	138004	139068	139914
0	82964	84248	86888	88279	90116	91998	93690	95811	97535	98747	100687	102437	104095	106132	107887	108754	110924	112400	113891	115297	116293	117424	119026	120079	121995	122803	124558	125897	127605	128331	129327	131621	131854	133239	134922	135309	136913	137234	138698	139591	140067	141321	142865	144398	144869	144921	146502	147152	147710
0.78125	73027	74662	76101	77722	79910	81850	82849	84549	85810	87372	88716	90401	92129	93441	95217	96412	98007	99624	100983	102421	103509	104398	106517	106934	107726	109837	110389	112097	113367	114339	115686	116471	117779	119263	119412	120457	121564	122739	123980	124574	125424	126936	127908	128469	129107	130002	130521	131786	131744
0.78125	74984	76746	77916	79851	81937	83180	84664	86539	87592	89930	90964	92515	94687	96103	97478	99297	100312	102064	102671	104601	105099	107106	108480	109817	110598	112385	113149	114051	115547	117206	117980	119207	120659	121083	122241	122994	124192	125273	125619	127765	128340	129947	130130	130771	132837	133452	133888	134247	135939
0.78125	69281	70786	72198	74106	75583	76799	78408	80121	81442	83323	84624	85876	87761	89007	90510	92151	92685	94372	96179	97172	99275	99942	101486	103189	103806	104915	106263	106943	108311	110072	111276	111331	112612	114487	114913	116218	117052	118453	119475	119681	120638	122091	122668	123389	124876	125852	126505	127611	128743
1.5625	76448	77763	79889	81910	83507	85026	86936	88607	90469	92299	93693	95741	96644	98705	100220	101818	102459	104278	105923	107031	108584	110613	110994	113217	114088	115030	117078	117853	119052	120373	120771	122588	123460	124333	125877	126417	127561	128609	129008	130296	131011	131652	132352	133889	134668	136027	135991	136358	137962
1.5625	79163	80743	83266	85218	86481	88529	90876	92383	94301	95900		99544	100993	102451	103807	105514	107503	108903	110451	111525	113242	114951	115681	116931	118939	119333	121062	121916	123450	124108	125324	126862	127237	129089	129410	131272	132172	133038	134003	134043	135816	136973	137975	138813	139581	140814	141401	142771	143690
1.5625	76677	79101	80142	82274	83857	86179	87997	89406	91393	93139	95004	96982	97813	99733	101394	102799	104846	106143	107737	108897	109869	111164	112237	113884	115925	116481	117379	119158	120768	120639	122040	123539	124892	125232	126830	126940	127982	128833	129955	132470	132763	133191	134067	134725	135198	136535	137370	137986	138796
3.125	73516	75427	77136	78384	80685	82554	84543	86468	87983	89349	91351	92765	94308	95903	97013	98462	100448	101731	103360	105003	106426	107507	108992	110057	110952	112450	113828	115236	116315	116825	118380	119010	120416	121851	122409	124218	125371	125788	127186	126971	128846	129151	130971	131353	131534	132996	133726	134811	135161
3.125	77773	80427	81434	83328	85898	88090	89606	91633	93329	94694	96764	98219	100361	102111	103690	105041	106750	108747	110285	111685	112782	114193	116171	117190	118056	119958	120784	122788	123423	124910	126352	127004	128818	129348	130278	131422	132379	133818	134797	135411	136739	138299	138688	139969	140505	141201	142171	143277	143794
3.125	75641	76986	79291	81347	83019	84621	86689	88268	89961	91733	93041	95027	97447	99006	99885	101638	103280	104514	106163	107138	109417	110065	111261	113385	114260	115529	117724	117587	119255	121150	121862	123385	124001	125324	125992	128121	128710	129608	130761	130733	131914	132446	133734	135160	135464	136367	136944	138360	139239
6.25	75854	78196	79271	80946	83171	84578	85850	87834	89298	91642	93060	94392	96356	97611	99531	100986	101704	103644	104791	106148	107794	108493	110358	111804	112776	114306	115269	116382	117605	118833	120066	121273	122351	122943	124375	125037	125897	127159	127754	129931	129719	131100	131055	131997	133663	134416	135528	135077	135952
6.25	76492	78091	79909	81927	83531	84976	86506	88490	90260	92219	93432	95375	96436	98883	99825	101860	102832	103987	105773	107029	108641	110372	110840	113104	114060	115136	116917	117319	118509	119729	120557	122525	122778	123782	125396	126579	127107	128813	128877	130295	130748	131190	132249	133103	134662	135790	136805	136672	138380
6.25	72642	74797	75868	77682	79316	80950	82792	84043	85724	87613	89510	91027	91749	93429	94892	96444	97941	99232	100683	102169	103376	105063	106407	107263	108722	110496	111213	113079	113064	114577	115849	116992	119124	119522	120151	120947	122024	123293	124255	125821	126439	127916	128021	128872	130011	131679	132504	132516	133456
12.5	74952	76191	78403	80359	81709	83683	85785	87374	89335	90685	92610	94192	95520	96987	98411	100257	101828	102713	104239	105843	107466	108726	109566	110771	112835	113989	115426	116552	117771	118037	119517	120820	122044	123999	124607	126219	127594	128066	129107	129862	131038	131392	133480	134104	134812	135434	136080	137933	138410
12.5	76125	77589	79928	81720	83402	85276	87578	89041	91007	92088	94081	95775	97417	98747	100497	101956	104510	105452	106856	108380	110178	111047	112752	112952	115068	116235	116580	118675	120212	120261	121447	122672	124012	125533	125227	126746	128690	128376	130436	130464	132312	132650	133986	133787	134692	135072	136139	138073	137669
12.5	67937	69585	71501	72723	74675	76636	78060	79422	81663	82839	84233	85999	87552	89360	90739	91688	93308	94521	96110	97235	99342	99854	101414	102163	103780	105300	106478	107308	108754	109773	110009	112379	112758	113509	114849	115734	117482	117684	119103	119419	121130	121725	123016	123694	124482	124603	125202	126894	127005
25	72107	74451	76279	77798	79809	81744	83493	85335	87170	88280	89952	91544	93741	94660	96304	98248	99931	101279	103455	104517	105267	106696	109105	109199	110636	112551	112606	114251	115272	116666	118320	119122	120610	121697	121588	123275	124342	125182	126248	128242	128537	130150	130037	131897	132993	133560	135073	135172	136567
25	78625	80996	81947	84281	86542	88739	89919	91936	93710	96236	97988	99095	101714	103120	105056	106652	107337	109711	110653	112484	113317	115848	116582	118330	118682	120802	121944	123095	124400	126059	127230	128393	129210	130726	132433	132491	134012	135705	136322	137937	138730	140148	140917	141765	143976	144815	145540	145039	146997
25	72006	73703	75903	78094	79879	81095	83696	85162	86979	88940	90875	92535	94381	96041	97948	99822	100648	102423	103964	105414	107233	108671	110164	111877	112384	114943	115808	116789	117992	119811	121115	122200	123516	125265	125419	126785	127490	129367	130381	131428	132603	134189	134703	135536	136464	138116	138529	139712	140209
50*	46309	46588	46641	46723	47088	46678	47014	47332	47120	47301	47753	47717	47886	47997	48026	47769	48296	48646	48983	48586	48285	48732	48873	48969	49491	49560	49788	49575	49698	50020	50402	50486	50624	50295	50259	51156	50774	51136	51102	51475	51836	51619	51615	51654	51968	52040	52458	52302	52878
50	19637	22034	24372	26890	29276	31555	34030	36847	39030	41467	43940	46340	48608	51613	53494	55515	58302	60466	62920	64686	66580	68893	70995	73471	74997	76866	78830	80501	82312	84263	86024	88657	90250	91208	93008	94851	95611	97919	99238	100554	102211	103034	104720	105081	107582	107868	109435	110259	111053
50	112119	113521	114432	116032	117311	118759	119928	121815	121937	124054	124516	126069	127220	129318	129991	131417	132418	133264	134714	135684	137501	138360	139788	140693	141593	142829	144172	145710	146217	147114	148160	148664	149279	151675	152632	153430	154311	154748	155877	157307	157294	158800	159906	160589	160630	161419	163293	163891	164765
Control C1	55625	55801	56231	56648	57079	56985	57850	57928	58094	58192	58595	58968	59388	59831	60137	59982	60203	60411	61052	61238	61725	61769	62257	62582	62894	62884	63711	63471	63735	64580	64375	65209	64996	65756	65706	66307	66138	66574	67030	66931	67147	67480	67771	68123	68229	68375	68771	69180	69404
Control C2	48122	48552	48624	48764	49031	49422	49416	49845	49886	50849	51061	51044	51086	51360	51577	52032	52089	52290	52556	52998	53088	53588	54012	53760	54266	54696	54770	55056	54581	55288	55860	55245	56071	56154	56251	56405	56850	57348	57235	57439	57651	57931	58074	58359	58394	59145	59275	59204	59311
Control C3	38378	38577	38876	38944	39214	39113	39542	39832	40096	40161	40424	40804	40774	41190	41308	41351	41722	41850	42185	42253	42417	42335	42490	42750	43069	43229	43341	43786	44035	44027	43987	44508	44486	44685	45067	45060	45514	45169	45643	46211	46078	46137	46516	46674	46769	46632	46847	47266	47277
Control C4	29480	29430	29608	29935	30217	30208	30399	30397	30553	30768	30885	31080	31300	31167	31379	31847	31959	31724	31956	32344	32357	32661	32886	33007	33088	33151	33296	33098	33292	33756	34044	33943	34105	34508	34352	34662	34617	35093	34968	34940	35151	35478	35660	35626	35872	36187	36079	36099	36260
Control C5	43704	43863	44381	44763	44577	45226	45543	45474	45901	46273	46463	46677	46516	47194	47312	47309	47756	48258	48429	48490	48635	48889	48966	49108	49744	49546	50030	50358	50680	50378	51005	51101	51636	51422	52048	51840	52335	52128	52570	53119	53119	53077	53513	53945	53918	54035	54198	54728	54634
Control C6	42542	42590	43004	43161	43661	43761	44218	44409	44432	44380	44969	45056	45439	45789	46003	46249	46489	46385	46758	46957	47250	47343	47778	48414	48326	48289	48886	48729	49136	49381	49764	50125	50057	50119	50558	51207	51191	51462	51461	51728	51624	52009	52157	52495	52500	52991	53249	53348	53724
Control C6	75934	75391	76208	76800	76719	76815	77527	77306	79082	78446	78754	79558	79674	80455	80387	80031	81732	81548	81902	82236	82517	82686	82433	83073	84029	83721	84228	85274	84850	85215	85055	85372	86109	86233	86919	86605	87484	87556	88313	88313	88627	88758	89864	89957	90394	91000	90664	90945	91670
Control C7	41066	41446	41489	41957	42116	42134	42547	42592	42921	43435	43737	43930	43836	44176	44332	44704	44863	45302	45656	45831	45765	46321	46538	46525	46948	47159	47265	47728	47671	47761	48430	48399	48520	48909	48888	49014	49384	49463	49477	50405	50616	50712	50631	50828	51202	51475	51758	51745	51747
Control C7	76033	77368	76722	77165	77262	78259	78351	78876	78429	79110	80155	79894	80196	80291	81217	81466	81153	81311	82137	82177	82692	83166	83778	83878	83584	84707	84696	84764	85710	85192	86050	86223	86790	87041	86793	87772	87414	88611	88129	88661	88788	88940	89038	89591	89975	90133	90580	91164	91637
Control C8	75568	76263	76469	77001	77421	77337	77724	78731	78742	78879	79215	79537	79963	80756	80753	80892	81612	82080	82123	82801	82891	82909	83333	83759	84323	84527	84892	85266	85161	85708	86110	86389	86712	87114	87862	87667	88459	88118	89070	88909	89503	89909	89610	90349	90749	91014	91354	91425	91306
*anomalous data omitted
Calibration curve
[resorufin] µM
0.488281	1783
0.488281	1851
0.976562	3889
0.976562	4146
1.95312	8752
1.95312	9105
3.90625	17692
3.90625	18504
7.8125	29965
7.8125	31334
15.625	44994
15.625	50916
31.25	95496
31.25	89718
62.5	212549
62.5	209028
[truncated: 351 more columns]

[truncated: 14 more sheets: Fig 4dii, Fig 5a, Fig 5b, Sup Fig 1a (CFUs), Sup Fig 1b (CFUs), Sup Fig 1c (CFUs), Sup Fig 1d (CFUs), Sup Fig 2, Sup Fig 3, Sup Fig 5, Sup Fig 6ai, Sup Fig 6aii, Sup Fig 6bi and ii, Sup Fig 6ci and ii]
